# Supplementary material for: Aqua­chlorido{1-[1-(4-hydroxy­phen­yl)-1H-tetra­zol-5-ylsulfan­yl]acetato}(methanol)(1,10-phenanthroline)manganese(II)
Source: Acta Crystallogr Sect E Struct Rep Online. 2008 Nov 22;64(Pt 12):m1609. doi: 10.1107/S1600536808038245 (PMC2959832; doi:10.1107/S1600536808038245)
Supplement: Supplementary file 1 [file e-64-m1609-sup1.cif]

##############################################################################
###                                                                        ###
###        Electronic paper (Acta Crystallographica Section E)             ###
###                                                                        ###
##############################################################################
#                                                                            #
# This CIF contains the data in a paper accepted for publication in Acta     #
# Crystallographica Section E. It conforms to the requirements of Notes      #
# for Authors for Section E, and has been peer reviewed under the auspices   #
# of the IUCr Commission on Journals.                                        #
#                                                                            #
# Full details of the Crystallographic Information File format               #
# are given in the paper "The Crystallographic Information File (CIF):       #
# a New Standard Archive File for Crystallography" by S. R. Hall, F. H.      #
# Allen and I. D. Brown [Acta Cryst. (1991), A47, 655-685].                  #
#                                                                            #
# The current version of the core CIF dictionary is obtainable from          #
# ftp://ftp.iucr.org/pub/cif_core.dic. The current version number is 2.4.    #
#                                                                            #
# Software is freely available for graphical display of the structure(s) in  #
# this CIF.  For information consult the CIF home page http://www.iucr.org/  #
# cif/home.html                                                              #
#                                                                            #
# This file may be used for bona fide research purposes within the           #
# scientific community so long as proper attribution is given to the journal # 
# article from which it was obtained.                                        #
#                                                                            #
##############################################################################
                                             
data_I
_audit_creation_method     SHELXL-97
_chemical_name_systematic
;
Aquachlorido{1-[1-(4-hydroxyphenyl)-1H-tetrazol-5-
ylsulfanyl]acetato}(methanol)(1,10-phenanthroline)manganese(II)
;
_chemical_name_common     ?
_chemical_formula_moiety     'C22 H21 Cl Mn N6 O5 S'
_chemical_formula_sum     'C22 H21 Cl Mn N6 O5 S'
_chemical_formula_iupac
                           '[Mn (C9 H7 N4 O3 S) Cl (C12 H8 N2) (C H4 O) (H2 O)]'
_chemical_formula_weight     571.90
_chemical_melting_point     ?
_symmetry_cell_setting     triclinic
_symmetry_space_group_name_H-M     'P -1'
_symmetry_space_group_name_Hall     '-P 1'
loop_
    _symmetry_equiv_pos_as_xyz
    'x, y, z'
    '-x, -y, -z'
_cell_length_a     10.5565(3)
_cell_length_b     11.4969(2)
_cell_length_c     11.5931(2)
_cell_angle_alpha     114.3620(10)
_cell_angle_beta     96.8410(10)
_cell_angle_gamma     103.9690(10)
_cell_volume     1205.17(5)
_cell_formula_units_Z     2
_cell_measurement_reflns_used     5369
_cell_measurement_theta_min     1.99
_cell_measurement_theta_max     25.00
_cell_measurement_temperature     296(2)
_exptl_crystal_description     block
_exptl_crystal_colour     colourless
_exptl_crystal_size_max     0.341
_exptl_crystal_size_mid     0.226
_exptl_crystal_size_min     0.111
_exptl_crystal_density_diffrn     1.576
_exptl_crystal_density_meas     ?
_exptl_crystal_density_method     'not measured'
_exptl_crystal_F_000     586
_exptl_absorpt_coefficient_mu     0.793
_exptl_absorpt_correction_type     multi-scan
_exptl_absorpt_process_details     '(SADABS; Sheldrick, 1996)'
_exptl_absorpt_correction_T_min     .806
_exptl_absorpt_correction_T_max     .916
_exptl_special_details
;
;
_diffrn_ambient_temperature     296(2)
_diffrn_radiation_type     MoK\a
_diffrn_radiation_wavelength     0.71073
_diffrn_radiation_source     'fine-focus sealed tube'
_diffrn_radiation_monochromator     graphite
_diffrn_measurement_device_type     'Bruker APEXII area-detector'
_diffrn_measurement_method     \w
_diffrn_detector_area_resol_mean     ?
_diffrn_reflns_number     13742
_diffrn_reflns_av_R_equivalents     0.0193
_diffrn_reflns_av_sigmaI/netI     0.0188
_diffrn_reflns_theta_min     1.99
_diffrn_reflns_theta_max     25.00
_diffrn_reflns_theta_full     25.00
_diffrn_measured_fraction_theta_max     0.986
_diffrn_measured_fraction_theta_full     0.986
_diffrn_reflns_limit_h_min     -12
_diffrn_reflns_limit_h_max     12
_diffrn_reflns_limit_k_min     -13
_diffrn_reflns_limit_k_max     13
_diffrn_reflns_limit_l_min     -13
_diffrn_reflns_limit_l_max     13
_diffrn_standards_number     0
_diffrn_standards_interval_count     0
_diffrn_standards_interval_time     0
_diffrn_standards_decay_%     0
_refine_special_details
;
Refinement of <i>F</i>^2^ against ALL reflections. The weighted <i>R</i>-factor
<i>wR</i> and goodness of fit <i>S</i> are based on <i>F</i>^2^, conventional
<i>R</i>-factors <i>R</i> are based on <i>F</i>, with <i>F</i> set to zero for
negative <i>F</i>^2^. The threshold expression of <i>F</i>^2^ >
\s(<i>F</i>^2^) is used only for calculating <i>R</i>-factors(gt) <i>etc</i>.
and is not relevant to the choice of reflections for refinement.
<i>R</i>-factors based on <i>F</i>^2^ are statistically about twice as large
as those based on <i>F</i>, and <i>R</i>- factors based on ALL data will be
even larger.
;
_reflns_number_total     4186
_reflns_number_gt     3802
_reflns_threshold_expression     I>2\s(I)
_refine_ls_structure_factor_coef     Fsqd
_refine_ls_matrix_type     full
_refine_ls_R_factor_all     0.0301
_refine_ls_R_factor_gt     0.0267
_refine_ls_wR_factor_gt     0.0789
_refine_ls_wR_factor_ref     0.0814
_refine_ls_goodness_of_fit_ref     1.073
_refine_ls_restrained_S_all     1.077
_refine_ls_number_reflns     4186
_refine_ls_number_parameters     337
_refine_ls_number_restraints     8
_refine_ls_hydrogen_treatment     mixed
_refine_ls_weighting_scheme     calc
_refine_ls_weighting_details
         'calc w=1/[\s^2^(Fo^2^)+(0.0492P)^2^+0.2751P] where P=(Fo^2^+2Fc^2^)/3'
_atom_sites_solution_hydrogens     geom
_atom_sites_solution_primary     direct
_atom_sites_solution_secondary     difmap
_refine_ls_shift/su_max     0.001
_refine_ls_shift/su_mean     0.000
_refine_diff_density_max     0.331
_refine_diff_density_min     -0.274
_refine_ls_extinction_method     none
_refine_ls_extinction_coef     ?
loop_
    _atom_type_symbol
    _atom_type_description
    _atom_type_scat_dispersion_real
    _atom_type_scat_dispersion_imag
    _atom_type_scat_source
    'C' 'C' 0.0033 0.0016
                         'International Tables Vol C Tables 4.2.6.8 and 6.1.1.4'
    'H' 'H' 0.0000 0.0000
                         'International Tables Vol C Tables 4.2.6.8 and 6.1.1.4'
    'Mn' 'Mn' 0.3368 0.7283
                         'International Tables Vol C Tables 4.2.6.8 and 6.1.1.4'
    'N' 'N' 0.0061 0.0033
                         'International Tables Vol C Tables 4.2.6.8 and 6.1.1.4'
    'O' 'O' 0.0106 0.0060
                         'International Tables Vol C Tables 4.2.6.8 and 6.1.1.4'
    'S' 'S' 0.1246 0.1234
                         'International Tables Vol C Tables 4.2.6.8 and 6.1.1.4'
    'Cl' 'Cl' 0.1484 0.1585
                         'International Tables Vol C Tables 4.2.6.8 and 6.1.1.4'
_computing_data_collection     'SMART (Bruker, 2004)'
_computing_cell_refinement     'SAINT (Bruker, 2004)'
_computing_data_reduction     'SAINT (Bruker, 2004)'
_computing_structure_solution     'SHELXS97 (Sheldrick, 2008)'
_computing_structure_refinement     'SHELXL97 (Sheldrick, 2008)'
_computing_molecular_graphics     'SHELXTL (Sheldrick, 2008)'
_computing_publication_material     'SHELXL97 (Sheldrick, 2008)'
loop_
    _atom_site_type_symbol
    _atom_site_label
    _atom_site_fract_x
    _atom_site_fract_y
    _atom_site_fract_z
    _atom_site_U_iso_or_equiv
    _atom_site_adp_type
    _atom_site_calc_flag
    _atom_site_refinement_flags
    _atom_site_occupancy
    _atom_site_disorder_assembly
    _atom_site_disorder_group
    Mn Mn1 0.19580(2) 0.37914(3) 0.39006(2) 0.03039(10) Uani d U 1 . .
    S S1 0.41984(5) 0.76432(5) 0.90045(5) 0.03782(13) Uani d . 1 . .
    O O1 0.22915(13) 0.76112(13) 0.71081(14) 0.0432(3) Uani d . 1 . .
    O O2 0.20363(13) 0.56470(13) 0.54313(13) 0.0433(3) Uani d . 1 . .
    O O3 0.30543(16) 1.00580(15) 1.46112(16) 0.0506(4) Uani d D 1 . .
    H H3B 0.322(3) 1.0813(18) 1.469(3) 0.061 Uiso d D 1 . .
    O O4 0.01155(13) 0.25511(15) 0.41066(15) 0.0459(3) Uani d DU 1 . .
    H H4B -0.0559(19) 0.259(2) 0.375(2) 0.055 Uiso d D 1 . .
    O O1W 0.36180(14) 0.49567(15) 0.34462(15) 0.0436(3) Uani d D 1 . .
    H H1WA 0.378(2) 0.461(2) 0.2748(16) 0.052 Uiso d D 1 . .
    H H1WB 0.4312(19) 0.551(2) 0.3980(18) 0.052 Uiso d D 1 . .
    Cl Cl1 0.34450(5) 0.30009(5) 0.50090(5) 0.04618(14) Uani d . 1 . .
    N N1 0.55547(16) 0.73208(15) 1.09287(15) 0.0371(4) Uani d . 1 . .
    N N2 0.63935(18) 0.66518(18) 1.11195(17) 0.0454(4) Uani d . 1 . .
    N N3 0.65952(17) 0.59784(17) 0.99986(17) 0.0443(4) Uani d . 1 . .
    N N4 0.59187(15) 0.61830(16) 0.90566(16) 0.0376(4) Uani d . 1 . .
    N N5 0.17387(14) 0.21255(14) 0.18296(15) 0.0327(3) Uani d U 1 . .
    N N6 0.05314(15) 0.40551(15) 0.24743(15) 0.0331(3) Uani d U 1 . .
    C C1 0.37482(19) 0.94561(19) 1.37606(18) 0.0371(4) Uani d . 1 . .
    C C2 0.3594(2) 0.8111(2) 1.34184(19) 0.0401(4) Uani d . 1 . .
    H H2A 0.3079 0.7679 1.3811 0.048 Uiso calc R 1 . .
    C C3 0.4201(2) 0.74207(19) 1.25000(19) 0.0394(4) Uani d . 1 . .
    H H3A 0.4083 0.6515 1.2255 0.047 Uiso calc R 1 . .
    C C4 0.49903(19) 0.80822(18) 1.19405(18) 0.0352(4) Uani d . 1 . .
    C C5 0.5208(2) 0.94331(19) 1.23160(19) 0.0389(4) Uani d . 1 . .
    H H5A 0.5768 0.9877 1.1961 0.047 Uiso calc R 1 . .
    C C6 0.45784(19) 1.01185(19) 1.32297(19) 0.0382(4) Uani d . 1 . .
    H H6A 0.4714 1.1029 1.3489 0.046 Uiso calc R 1 . .
    C C7 0.52702(18) 0.70145(17) 0.96571(18) 0.0326(4) Uani d . 1 . .
    C C8 0.38078(19) 0.64340(19) 0.72948(18) 0.0371(4) Uani d . 1 . .
    H H8A 0.4581 0.6597 0.6940 0.045 Uiso calc R 1 . .
    H H8B 0.3587 0.5526 0.7204 0.045 Uiso calc R 1 . .
    C C9 0.26138(17) 0.65837(18) 0.65563(18) 0.0325(4) Uani d . 1 . .
    C C10 -0.00740(19) 0.4990(2) 0.2799(2) 0.0405(4) Uani d . 1 . .
    H H10A 0.0080 0.5585 0.3678 0.049 Uiso calc R 1 . .
    C C11 -0.0932(2) 0.5116(2) 0.1878(2) 0.0487(5) Uani d . 1 . .
    H H11A -0.1347 0.5778 0.2144 0.058 Uiso calc R 1 . .
    C C12 -0.1158(2) 0.4263(2) 0.0587(2) 0.0497(5) Uani d . 1 . .
    H H12A -0.1732 0.4336 -0.0035 0.060 Uiso calc R 1 . .
    C C13 -0.05201(19) 0.3272(2) 0.0198(2) 0.0419(5) Uani d . 1 . .
    C C14 -0.0662(2) 0.2360(2) -0.1134(2) 0.0544(6) Uani d . 1 . .
    H H14A -0.1214 0.2404 -0.1793 0.065 Uiso calc R 1 . .
    C C15 -0.0016(2) 0.1441(2) -0.1458(2) 0.0538(6) Uani d . 1 . .
    H H15A -0.0117 0.0873 -0.2335 0.065 Uiso calc R 1 . .
    C C16 0.0824(2) 0.1320(2) -0.04811(19) 0.0419(5) Uani d . 1 . .
    C C17 0.1503(2) 0.0364(2) -0.0762(2) 0.0495(5) Uani d . 1 . .
    H H17A 0.1435 -0.0225 -0.1624 0.059 Uiso calc R 1 . .
    C C18 0.2257(2) 0.0301(2) 0.0226(2) 0.0481(5) Uani d . 1 . .
    H H18A 0.2708 -0.0332 0.0050 0.058 Uiso calc R 1 . .
    C C19 0.23497(19) 0.11972(19) 0.1513(2) 0.0404(4) Uani d . 1 . .
    H H19A 0.2867 0.1140 0.2184 0.048 Uiso calc R 1 . .
    C C20 0.09807(17) 0.21888(18) 0.08438(18) 0.0322(4) Uani d . 1 . .
    C C21 0.03157(17) 0.32046(18) 0.11916(18) 0.0328(4) Uani d . 1 . .
    C C22 -0.0099(3) 0.1695(3) 0.4730(3) 0.0630(6) Uani d U 1 . .
    H H22A -0.1049 0.1314 0.4615 0.095 Uiso calc R 1 . .
    H H22B 0.0331 0.2215 0.5646 0.095 Uiso calc R 1 . .
    H H22C 0.0276 0.0984 0.4346 0.095 Uiso calc R 1 . .
loop_
    _atom_site_aniso_label
    _atom_site_aniso_U_11
    _atom_site_aniso_U_22
    _atom_site_aniso_U_33
    _atom_site_aniso_U_12
    _atom_site_aniso_U_13
    _atom_site_aniso_U_23
    Mn1 0.02964(16) 0.03098(16) 0.02770(17) 0.01230(12) 0.00583(12) 0.00973(13)
    S1 0.0417(3) 0.0368(3) 0.0306(3) 0.0196(2) 0.0053(2) 0.0085(2)
    O1 0.0404(7) 0.0346(7) 0.0434(8) 0.0181(6) 0.0034(6) 0.0060(6)
    O2 0.0435(8) 0.0426(8) 0.0310(7) 0.0208(6) 0.0029(6) 0.0030(6)
    O3 0.0562(9) 0.0466(9) 0.0550(10) 0.0260(8) 0.0250(8) 0.0208(8)
    O4 0.0320(7) 0.0576(9) 0.0558(10) 0.0166(7) 0.0104(7) 0.0320(8)
    O1W 0.0395(8) 0.0434(8) 0.0362(8) 0.0050(6) 0.0130(6) 0.0109(7)
    Cl1 0.0447(3) 0.0375(3) 0.0495(3) 0.0167(2) -0.0039(2) 0.0159(2)
    N1 0.0453(9) 0.0353(8) 0.0324(9) 0.0192(7) 0.0084(7) 0.0140(7)
    N2 0.0535(10) 0.0471(10) 0.0423(10) 0.0269(8) 0.0104(8) 0.0212(8)
    N3 0.0470(10) 0.0459(10) 0.0438(10) 0.0239(8) 0.0125(8) 0.0189(8)
    N4 0.0385(8) 0.0383(9) 0.0371(9) 0.0172(7) 0.0115(7) 0.0152(7)
    N5 0.0294(7) 0.0296(8) 0.0324(7) 0.0095(6) 0.0048(6) 0.0088(6)
    N6 0.0310(7) 0.0340(8) 0.0352(9) 0.0120(6) 0.0084(6) 0.0158(7)
    C1 0.0378(10) 0.0397(10) 0.0308(10) 0.0171(8) 0.0039(8) 0.0121(8)
    C2 0.0460(11) 0.0391(10) 0.0372(11) 0.0127(9) 0.0102(9) 0.0198(9)
    C3 0.0520(11) 0.0306(9) 0.0347(11) 0.0151(8) 0.0080(9) 0.0138(8)
    C4 0.0431(10) 0.0341(10) 0.0269(9) 0.0162(8) 0.0060(8) 0.0112(8)
    C5 0.0470(11) 0.0357(10) 0.0350(11) 0.0134(8) 0.0100(9) 0.0171(9)
    C6 0.0455(11) 0.0297(9) 0.0375(11) 0.0151(8) 0.0054(9) 0.0132(8)
    C7 0.0333(9) 0.0297(9) 0.0310(10) 0.0089(7) 0.0077(8) 0.0111(8)
    C8 0.0369(10) 0.0389(10) 0.0308(10) 0.0178(8) 0.0069(8) 0.0088(8)
    C9 0.0290(9) 0.0331(10) 0.0315(10) 0.0105(7) 0.0088(8) 0.0104(8)
    C10 0.0394(10) 0.0386(10) 0.0475(12) 0.0165(8) 0.0145(9) 0.0202(9)
    C11 0.0410(11) 0.0507(12) 0.0704(16) 0.0237(10) 0.0162(11) 0.0370(12)
    C12 0.0379(11) 0.0564(13) 0.0622(15) 0.0126(10) 0.0027(10) 0.0382(12)
    C13 0.0335(10) 0.0460(11) 0.0443(12) 0.0050(8) 0.0006(8) 0.0257(10)
    C14 0.0513(13) 0.0608(14) 0.0402(13) 0.0046(11) -0.0061(10) 0.0250(11)
    C15 0.0590(13) 0.0531(13) 0.0291(11) 0.0032(11) 0.0011(10) 0.0109(10)
    C16 0.0390(10) 0.0368(10) 0.0334(11) 0.0004(8) 0.0062(8) 0.0081(9)
    C17 0.0508(12) 0.0381(11) 0.0390(12) 0.0061(9) 0.0152(10) 0.0021(9)
    C18 0.0422(11) 0.0338(11) 0.0557(14) 0.0133(9) 0.0162(10) 0.0072(10)
    C19 0.0358(10) 0.0341(10) 0.0458(12) 0.0132(8) 0.0090(9) 0.0125(9)
    C20 0.0271(8) 0.0306(9) 0.0318(10) 0.0036(7) 0.0057(7) 0.0111(8)
    C21 0.0271(8) 0.0348(10) 0.0339(10) 0.0050(7) 0.0048(7) 0.0168(8)
    C22 0.0745(16) 0.0582(15) 0.0655(17) 0.0219(13) 0.0239(13) 0.0347(12)
_geom_special_details
;
All e.s.d.'s (except the e.s.d. in the dihedral angle between two l.s. planes)
are estimated using the full covariance matrix. The cell e.s.d.'s are taken
into account individually in the estimation of e.s.d.'s in distances, angles
and torsion angles; correlations between e.s.d.'s in cell parameters are only
used when they are defined by crystal symmetry. An approximate (isotropic)
treatment of cell e.s.d.'s is used for estimating e.s.d.'s involving l.s.
planes.
;
loop_
    _geom_bond_atom_site_label_1
    _geom_bond_atom_site_label_2
    _geom_bond_site_symmetry_2
    _geom_bond_distance
    _geom_bond_publ_flag
    Mn1 O2 . 2.1128(13) ?
    Mn1 O1W . 2.1937(13) ?
    Mn1 O4 . 2.2195(14) ?
    Mn1 N6 . 2.2659(15) ?
    Mn1 N5 . 2.3121(15) ?
    Mn1 Cl1 . 2.4725(5) ?
    S1 C7 . 1.7370(18) ?
    S1 C8 . 1.8129(19) ?
    O1 C9 . 1.242(2) ?
    O2 C9 . 1.252(2) ?
    O3 C1 . 1.357(2) ?
    O3 H3B . 0.805(16) ?
    O4 C22 . 1.435(3) ?
    O4 H4B . 0.797(16) ?
    O1W H1WA . 0.804(15) ?
    O1W H1WB . 0.815(15) ?
    N1 C7 . 1.343(2) ?
    N1 N2 . 1.359(2) ?
    N1 C4 . 1.438(2) ?
    N2 N3 . 1.284(2) ?
    N3 N4 . 1.366(2) ?
    N4 C7 . 1.322(2) ?
    N5 C19 . 1.325(2) ?
    N5 C20 . 1.353(2) ?
    N6 C10 . 1.326(2) ?
    N6 C21 . 1.353(2) ?
    C1 C6 . 1.386(3) ?
    C1 C2 . 1.390(3) ?
    C2 C3 . 1.373(3) ?
    C2 H2A . 0.9300 ?
    C3 C4 . 1.387(3) ?
    C3 H3A . 0.9300 ?
    C4 C5 . 1.379(3) ?
    C5 C6 . 1.384(3) ?
    C5 H5A . 0.9300 ?
    C6 H6A . 0.9300 ?
    C8 C9 . 1.523(3) ?
    C8 H8A . 0.9700 ?
    C8 H8B . 0.9700 ?
    C10 C11 . 1.395(3) ?
    C10 H10A . 0.9300 ?
    C11 C12 . 1.360(3) ?
    C11 H11A . 0.9300 ?
    C12 C13 . 1.405(3) ?
    C12 H12A . 0.9300 ?
    C13 C21 . 1.405(3) ?
    C13 C14 . 1.429(3) ?
    C14 C15 . 1.343(3) ?
    C14 H14A . 0.9300 ?
    C15 C16 . 1.427(3) ?
    C15 H15A . 0.9300 ?
    C16 C17 . 1.404(3) ?
    C16 C20 . 1.406(3) ?
    C17 C18 . 1.353(3) ?
    C17 H17A . 0.9300 ?
    C18 C19 . 1.395(3) ?
    C18 H18A . 0.9300 ?
    C19 H19A . 0.9300 ?
    C20 C21 . 1.447(2) ?
    C22 H22A . 0.9600 ?
    C22 H22B . 0.9600 ?
    C22 H22C . 0.9600 ?
loop_
    _geom_angle_atom_site_label_1
    _geom_angle_atom_site_label_2
    _geom_angle_atom_site_label_3
    _geom_angle_site_symmetry_1
    _geom_angle_site_symmetry_3
    _geom_angle
    _geom_angle_publ_flag
    O2 Mn1 O1W . . 86.83(6) ?
    O2 Mn1 O4 . . 96.20(6) ?
    O1W Mn1 O4 . . 172.42(6) ?
    O2 Mn1 N6 . . 90.89(5) ?
    O1W Mn1 N6 . . 87.38(6) ?
    O4 Mn1 N6 . . 85.63(5) ?
    O2 Mn1 N5 . . 161.07(6) ?
    O1W Mn1 N5 . . 83.48(5) ?
    O4 Mn1 N5 . . 91.61(6) ?
    N6 Mn1 N5 . . 72.49(5) ?
    O2 Mn1 Cl1 . . 102.48(4) ?
    O1W Mn1 Cl1 . . 93.64(4) ?
    O4 Mn1 Cl1 . . 92.49(4) ?
    N6 Mn1 Cl1 . . 166.62(4) ?
    N5 Mn1 Cl1 . . 94.35(4) ?
    C7 S1 C8 . . 99.25(8) ?
    C9 O2 Mn1 . . 148.24(12) ?
    C1 O3 H3B . . 106.1(18) ?
    C22 O4 Mn1 . . 133.01(14) ?
    C22 O4 H4B . . 114.4(17) ?
    Mn1 O4 H4B . . 112.6(17) ?
    Mn1 O1W H1WA . . 118.9(16) ?
    Mn1 O1W H1WB . . 124.4(16) ?
    H1WA O1W H1WB . . 108.7(19) ?
    C7 N1 N2 . . 108.33(15) ?
    C7 N1 C4 . . 128.64(15) ?
    N2 N1 C4 . . 122.67(15) ?
    N3 N2 N1 . . 106.35(16) ?
    N2 N3 N4 . . 111.19(15) ?
    C7 N4 N3 . . 105.76(15) ?
    C19 N5 C20 . . 117.63(16) ?
    C19 N5 Mn1 . . 126.95(13) ?
    C20 N5 Mn1 . . 115.21(11) ?
    C10 N6 C21 . . 118.22(16) ?
    C10 N6 Mn1 . . 125.14(13) ?
    C21 N6 Mn1 . . 116.62(11) ?
    O3 C1 C6 . . 123.01(17) ?
    O3 C1 C2 . . 117.16(17) ?
    C6 C1 C2 . . 119.83(17) ?
    C3 C2 C1 . . 119.98(18) ?
    C3 C2 H2A . . 120.0 ?
    C1 C2 H2A . . 120.0 ?
    C2 C3 C4 . . 119.58(17) ?
    C2 C3 H3A . . 120.2 ?
    C4 C3 H3A . . 120.2 ?
    C5 C4 C3 . . 121.15(17) ?
    C5 C4 N1 . . 120.23(16) ?
    C3 C4 N1 . . 118.59(16) ?
    C4 C5 C6 . . 118.93(18) ?
    C4 C5 H5A . . 120.5 ?
    C6 C5 H5A . . 120.5 ?
    C5 C6 C1 . . 120.40(17) ?
    C5 C6 H6A . . 119.8 ?
    C1 C6 H6A . . 119.8 ?
    N4 C7 N1 . . 108.36(16) ?
    N4 C7 S1 . . 128.91(15) ?
    N1 C7 S1 . . 122.72(13) ?
    C9 C8 S1 . . 108.62(12) ?
    C9 C8 H8A . . 110.0 ?
    S1 C8 H8A . . 110.0 ?
    C9 C8 H8B . . 110.0 ?
    S1 C8 H8B . . 110.0 ?
    H8A C8 H8B . . 108.3 ?
    O1 C9 O2 . . 125.37(17) ?
    O1 C9 C8 . . 118.10(16) ?
    O2 C9 C8 . . 116.53(15) ?
    N6 C10 C11 . . 122.7(2) ?
    N6 C10 H10A . . 118.6 ?
    C11 C10 H10A . . 118.6 ?
    C12 C11 C10 . . 119.42(19) ?
    C12 C11 H11A . . 120.3 ?
    C10 C11 H11A . . 120.3 ?
    C11 C12 C13 . . 119.71(19) ?
    C11 C12 H12A . . 120.1 ?
    C13 C12 H12A . . 120.1 ?
    C12 C13 C21 . . 117.14(19) ?
    C12 C13 C14 . . 123.71(19) ?
    C21 C13 C14 . . 119.14(19) ?
    C15 C14 C13 . . 121.5(2) ?
    C15 C14 H14A . . 119.3 ?
    C13 C14 H14A . . 119.3 ?
    C14 C15 C16 . . 121.3(2) ?
    C14 C15 H15A . . 119.4 ?
    C16 C15 H15A . . 119.4 ?
    C17 C16 C20 . . 117.17(19) ?
    C17 C16 C15 . . 123.71(19) ?
    C20 C16 C15 . . 119.11(19) ?
    C18 C17 C16 . . 119.83(19) ?
    C18 C17 H17A . . 120.1 ?
    C16 C17 H17A . . 120.1 ?
    C17 C18 C19 . . 119.14(19) ?
    C17 C18 H18A . . 120.4 ?
    C19 C18 H18A . . 120.4 ?
    N5 C19 C18 . . 123.4(2) ?
    N5 C19 H19A . . 118.3 ?
    C18 C19 H19A . . 118.3 ?
    N5 C20 C16 . . 122.84(17) ?
    N5 C20 C21 . . 117.54(16) ?
    C16 C20 C21 . . 119.62(17) ?
    N6 C21 C13 . . 122.75(17) ?
    N6 C21 C20 . . 117.93(16) ?
    C13 C21 C20 . . 119.32(17) ?
    O4 C22 H22A . . 109.5 ?
    O4 C22 H22B . . 109.5 ?
    H22A C22 H22B . . 109.5 ?
    O4 C22 H22C . . 109.5 ?
    H22A C22 H22C . . 109.5 ?
    H22B C22 H22C . . 109.5 ?
loop_
    _geom_torsion_atom_site_label_1
    _geom_torsion_atom_site_label_2
    _geom_torsion_atom_site_label_3
    _geom_torsion_atom_site_label_4
    _geom_torsion_site_symmetry_1
    _geom_torsion_site_symmetry_2
    _geom_torsion_site_symmetry_3
    _geom_torsion_site_symmetry_4
    _geom_torsion
    _geom_torsion_publ_flag
    O1W Mn1 O2 C9 . . . . -77.1(2) ?
    O4 Mn1 O2 C9 . . . . 109.8(2) ?
    N6 Mn1 O2 C9 . . . . -164.5(2) ?
    N5 Mn1 O2 C9 . . . . -136.3(2) ?
    Cl1 Mn1 O2 C9 . . . . 15.9(3) ?
    O2 Mn1 O4 C22 . . . . -99.15(19) ?
    N6 Mn1 O4 C22 . . . . 170.4(2) ?
    N5 Mn1 O4 C22 . . . . 98.12(19) ?
    Cl1 Mn1 O4 C22 . . . . 3.69(19) ?
    C7 N1 N2 N3 . . . . 0.1(2) ?
    C4 N1 N2 N3 . . . . 173.67(17) ?
    N1 N2 N3 N4 . . . . 0.4(2) ?
    N2 N3 N4 C7 . . . . -0.7(2) ?
    O2 Mn1 N5 C19 . . . . 149.03(17) ?
    O1W Mn1 N5 C19 . . . . 89.35(15) ?
    O4 Mn1 N5 C19 . . . . -96.44(15) ?
    N6 Mn1 N5 C19 . . . . 178.65(16) ?
    Cl1 Mn1 N5 C19 . . . . -3.82(15) ?
    O2 Mn1 N5 C20 . . . . -25.6(2) ?
    O1W Mn1 N5 C20 . . . . -85.32(12) ?
    O4 Mn1 N5 C20 . . . . 88.88(12) ?
    N6 Mn1 N5 C20 . . . . 3.98(11) ?
    Cl1 Mn1 N5 C20 . . . . -178.50(11) ?
    O2 Mn1 N6 C10 . . . . -10.40(15) ?
    O1W Mn1 N6 C10 . . . . -97.18(15) ?
    O4 Mn1 N6 C10 . . . . 85.75(15) ?
    N5 Mn1 N6 C10 . . . . 178.83(16) ?
    Cl1 Mn1 N6 C10 . . . . 168.12(13) ?
    O2 Mn1 N6 C21 . . . . 167.97(12) ?
    O1W Mn1 N6 C21 . . . . 81.19(12) ?
    O4 Mn1 N6 C21 . . . . -95.88(12) ?
    N5 Mn1 N6 C21 . . . . -2.80(11) ?
    Cl1 Mn1 N6 C21 . . . . -13.5(3) ?
    O3 C1 C2 C3 . . . . 175.91(18) ?
    C6 C1 C2 C3 . . . . -3.7(3) ?
    C1 C2 C3 C4 . . . . 1.4(3) ?
    C2 C3 C4 C5 . . . . 1.8(3) ?
    C2 C3 C4 N1 . . . . -176.58(17) ?
    C7 N1 C4 C5 . . . . -65.4(3) ?
    N2 N1 C4 C5 . . . . 122.4(2) ?
    C7 N1 C4 C3 . . . . 113.0(2) ?
    N2 N1 C4 C3 . . . . -59.2(3) ?
    C3 C4 C5 C6 . . . . -2.6(3) ?
    N1 C4 C5 C6 . . . . 175.72(17) ?
    C4 C5 C6 C1 . . . . 0.3(3) ?
    O3 C1 C6 C5 . . . . -176.73(18) ?
    C2 C1 C6 C5 . . . . 2.9(3) ?
    N3 N4 C7 N1 . . . . 0.7(2) ?
    N3 N4 C7 S1 . . . . -178.50(14) ?
    N2 N1 C7 N4 . . . . -0.5(2) ?
    C4 N1 C7 N4 . . . . -173.59(17) ?
    N2 N1 C7 S1 . . . . 178.75(13) ?
    C4 N1 C7 S1 . . . . 5.7(3) ?
    C8 S1 C7 N4 . . . . 18.08(19) ?
    C8 S1 C7 N1 . . . . -161.03(16) ?
    C7 S1 C8 C9 . . . . 166.78(13) ?
    Mn1 O2 C9 O1 . . . . 177.25(16) ?
    Mn1 O2 C9 C8 . . . . -2.8(3) ?
    S1 C8 C9 O1 . . . . 14.7(2) ?
    S1 C8 C9 O2 . . . . -165.34(14) ?
    C21 N6 C10 C11 . . . . 0.9(3) ?
    Mn1 N6 C10 C11 . . . . 179.25(14) ?
    N6 C10 C11 C12 . . . . -0.7(3) ?
    C10 C11 C12 C13 . . . . -0.3(3) ?
    C11 C12 C13 C21 . . . . 1.0(3) ?
    C11 C12 C13 C14 . . . . -177.97(19) ?
    C12 C13 C14 C15 . . . . 179.1(2) ?
    C21 C13 C14 C15 . . . . 0.1(3) ?
    C13 C14 C15 C16 . . . . 1.1(3) ?
    C14 C15 C16 C17 . . . . 178.9(2) ?
    C14 C15 C16 C20 . . . . -0.4(3) ?
    C20 C16 C17 C18 . . . . 0.7(3) ?
    C15 C16 C17 C18 . . . . -178.6(2) ?
    C16 C17 C18 C19 . . . . -0.3(3) ?
    C20 N5 C19 C18 . . . . 0.5(3) ?
    Mn1 N5 C19 C18 . . . . -174.03(14) ?
    C17 C18 C19 N5 . . . . -0.4(3) ?
    C19 N5 C20 C16 . . . . -0.1(3) ?
    Mn1 N5 C20 C16 . . . . 175.10(13) ?
    C19 N5 C20 C21 . . . . -179.93(15) ?
    Mn1 N5 C20 C21 . . . . -4.72(19) ?
    C17 C16 C20 N5 . . . . -0.5(3) ?
    C15 C16 C20 N5 . . . . 178.84(17) ?
    C17 C16 C20 C21 . . . . 179.34(17) ?
    C15 C16 C20 C21 . . . . -1.3(3) ?
    C10 N6 C21 C13 . . . . -0.1(3) ?
    Mn1 N6 C21 C13 . . . . -178.56(13) ?
    C10 N6 C21 C20 . . . . 179.92(15) ?
    Mn1 N6 C21 C20 . . . . 1.4(2) ?
    C12 C13 C21 N6 . . . . -0.9(3) ?
    C14 C13 C21 N6 . . . . 178.17(17) ?
    C12 C13 C21 C20 . . . . 179.12(16) ?
    C14 C13 C21 C20 . . . . -1.8(3) ?
    N5 C20 C21 N6 . . . . 2.3(2) ?
    C16 C20 C21 N6 . . . . -177.54(16) ?
    N5 C20 C21 C13 . . . . -177.72(15) ?
    C16 C20 C21 C13 . . . . 2.5(2) ?
loop_
    _geom_hbond_atom_site_label_D
    _geom_hbond_atom_site_label_H
    _geom_hbond_atom_site_label_A
    _geom_hbond_site_symmetry_A
    _geom_hbond_distance_DH
    _geom_hbond_distance_HA
    _geom_hbond_distance_DA
    _geom_hbond_angle_DHA
    O3 H3B Cl1 1_566 0.805(16) 2.334(17) 3.1344(16) 173(2)
    O4 H4B O1 2_566 0.797(16) 1.889(17) 2.6788(18) 171(2)
    O1W H1WA N4 2_666 0.804(15) 2.006(15) 2.808(2) 175(2)
    O1W H1WB Cl1 2_666 0.815(15) 2.376(17) 3.1665(15) 164(2)
data_global
_journal_date_recd_electronic     2008-11-03
_journal_date_accepted     2008-11-17
_journal_name_full     'Acta Crystallographica, Section E'
_journal_year     2008
_journal_volume     64
_journal_issue     12
_journal_page_first     m1609
_journal_page_last     m1609
_journal_paper_category     QM
_journal_coeditor_code     AT2671
_publ_contact_author_name     'Yun-Long Feng'
_publ_contact_author_address
;
  Zhejiang Key Laboratory for Reactive Chemistry on Solid Surfaces,
  Institute of Physical Chemistry,
  Zhejiang Normal University,
  Jinhua, Zhejiang 321004,
  P. R. China
;
_publ_contact_author_email     'sky37@zjnu.edu.cn'
_publ_contact_author_fax     '86-579-2282386'
_publ_contact_author_phone     '86-579-2282386'
_publ_section_title
;\
Aquachlorido{1-[1-(4-hydroxyphenyl)-1<i>H</i>-tetrazol-5-ylsulfanyl]acetato}\
(methanol)(1,10-phenanthroline)manganese(II)
;
loop_
    _publ_author_name
    _publ_author_address
    'Jian-Ling Yin'
;
  Zhejiang Key Laboratory for Reactive Chemistry on Solid Surfaces,
  Institute of Physical Chemistry,
  Zhejiang Normal University,
  Jinhua, Zhejiang 321004,
  People's Republic of China
;
    'Yun-Long Feng'
;
  Zhejiang Key Laboratory for Reactive Chemistry on Solid Surfaces,
  Institute of Physical Chemistry,
  Zhejiang Normal University,
  Jinhua, Zhejiang 321004,
  People's Republic of China
;
