# Supplementary material for: Aqua­chlorido{1-[1-(4-hydroxy­phen­yl)-1H-tetra­zol-5-ylsulfan­yl]acetato}(methanol)(1,10-phenanthroline)manganese(II)
Source: Acta Crystallogr Sect E Struct Rep Online. 2008 Nov 22;64(Pt 12):m1609. doi: 10.1107/S1600536808038245 (PMC2959832; doi:10.1107/S1600536808038245)
Supplement: Supplementary file 2 [file e-64-m1609-Isup2.hkl]

# 
# h,k,l, Fc-squared, Fo-squared, sigma(Fo-squared) and status flag 
# 
data_I
_shelx_title ' X in  P-1' 
_shelx_refln_list_code          4 
_shelx_F_calc_maximum      254.17 
_exptl_crystal_F_000       586.00 
_reflns_d_resolution_high  0.8409 
 
loop_ 
 _symmetry_equiv_pos_as_xyz 
 'x, y, z' 
 '-x, -y, -z' 
 
_cell_length_a    10.5565 
_cell_length_b    11.4969 
_cell_length_c    11.5931 
_cell_angle_alpha 114.362 
_cell_angle_beta   96.841 
_cell_angle_gamma 103.969 
 
_shelx_F_squared_multiplier     1.000 
 
loop_ 
 _refln_index_h 
 _refln_index_k 
 _refln_index_l 
 _refln_F_squared_calc 
 _refln_F_squared_meas 
 _refln_F_squared_sigma 
 _refln_observed_status 
   1   0   0       56.32       61.82      0.95 o 
   2   0   0     1282.78     1236.72     10.94 o 
   3   0   0      806.98      727.82      7.84 o 
   4   0   0       19.31       22.98      0.92 o 
   5   0   0     4338.99     4273.02     33.47 o 
   6   0   0      300.87      274.82      4.19 o 
   7   0   0      950.75     1018.99     12.52 o 
   8   0   0      110.16      123.04      3.56 o 
   9   0   0      208.17      202.46      4.89 o 
  10   0   0       64.19       60.74      3.03 o 
  11   0   0       66.61       74.79      4.49 o 
 -12   1   0      208.99      207.22      7.29 o 
 -11   1   0        0.39        0.00      1.39 o 
 -10   1   0      180.27      209.48      5.06 o 
  -9   1   0        0.90        0.45      0.99 o 
  -8   1   0      162.58      177.03      4.70 o 
  -7   1   0     4124.32     4066.03     40.07 o 
  -6   1   0       28.94       19.84      0.98 o 
  -5   1   0     4813.27     5035.33     38.79 o 
  -4   1   0     1308.98     1265.55     10.46 o 
  -3   1   0      529.14      590.75      7.57 o 
  -2   1   0     1601.79     1645.59     16.82 o 
  -1   1   0      208.86      260.66      3.57 o 
   0   1   0     3187.18     3077.57     39.33 o 
   1   1   0     4369.42     4163.68    117.36 o 
   2   1   0       33.22       36.19      3.76 o 
   3   1   0       32.15       48.67      1.60 o 
   4   1   0      491.71      533.51      6.19 o 
   5   1   0       61.40       65.18      1.97 o 
   6   1   0      411.80      373.39      6.11 o 
   7   1   0      164.87      177.78      4.20 o 
   8   1   0      962.73     1004.68     13.28 o 
   9   1   0       18.90       15.85      1.90 o 
  10   1   0        0.09        1.27      1.81 o 
  11   1   0      140.83      131.82      6.17 o 
 -12   2   0      530.38      559.25     24.04 o 
 -11   2   0        2.76        2.94      1.27 o 
 -10   2   0       15.59       13.50      1.58 o 
  -9   2   0       25.16       23.75      1.73 o 
  -8   2   0      199.79      207.39      7.55 o 
  -7   2   0     1362.61     1423.11     12.50 o 
  -6   2   0      815.22      857.09      7.80 o 
  -5   2   0        8.93        7.69      0.75 o 
  -4   2   0       29.65       18.15      0.84 o 
  -3   2   0     1295.18     1374.22     16.25 o 
  -2   2   0       50.86       25.49      0.87 o 
  -1   2   0      263.93      236.17      3.94 o 
   0   2   0     3549.51     3526.38     45.17 o 
   1   2   0     2843.24     2905.83     27.85 o 
   2   2   0     6022.26     6168.93     65.85 o 
   3   2   0       14.00       11.29      2.48 o 
   4   2   0      200.80      192.62      3.10 o 
   5   2   0     1213.47     1163.19     14.14 o 
   6   2   0     1546.88     1591.84     18.27 o 
   7   2   0      340.58      346.88      6.52 o 
   8   2   0        0.40        0.39      1.16 o 
   9   2   0      107.58      120.91      4.19 o 
  10   2   0       28.24       27.53      3.43 o 
  11   2   0       37.90       31.33      3.88 o 
 -12   3   0      279.05      263.54      6.52 o 
 -11   3   0       26.84       26.24      2.05 o 
 -10   3   0        1.35        2.11      1.03 o 
  -9   3   0      810.23      803.33     10.49 o 
  -8   3   0      211.76      203.38      3.88 o 
  -7   3   0      184.51      178.95      2.52 o 
  -6   3   0     1227.83     1266.50     14.02 o 
  -5   3   0     1739.12     1825.89     18.97 o 
  -4   3   0     1301.63     1356.26     14.33 o 
  -3   3   0        9.43       16.28      1.29 o 
  -2   3   0     1782.46     1749.65     15.58 o 
  -1   3   0       31.00       29.37      1.81 o 
   0   3   0     2946.54     2932.74     53.97 o 
   1   3   0     8034.27     7938.38     65.83 o 
   2   3   0     1203.02     1126.42     10.79 o 
   3   3   0       24.71       21.86      1.15 o 
   4   3   0      624.96      654.88      7.63 o 
   5   3   0      234.70      240.36      3.98 o 
   6   3   0       32.56       40.82      2.40 o 
   7   3   0       94.69       94.98      3.56 o 
   8   3   0      227.81      236.81      8.51 o 
   9   3   0      178.46      193.18     15.05 o 
  10   3   0       77.57       79.33      5.47 o 
 -12   4   0      197.46      210.19      5.47 o 
 -11   4   0       18.16       18.03      1.69 o 
 -10   4   0       11.03       12.53      1.41 o 
  -9   4   0      717.53      736.57      9.69 o 
  -8   4   0      101.82       96.16      2.66 o 
  -7   4   0     2081.29     2176.30     23.01 o 
  -6   4   0      199.24      195.99      5.24 o 
  -5   4   0      628.05      623.55      5.89 o 
  -4   4   0      334.34      347.81      3.78 o 
  -3   4   0      521.12      391.89      4.08 o 
  -2   4   0      137.73      117.82      2.08 o 
  -1   4   0       28.71       34.71      1.41 o 
   0   4   0      893.51      988.14     11.12 o 
   1   4   0     3422.28     3312.43     26.06 o 
   2   4   0     3105.08     3071.82     24.60 o 
   3   4   0      112.10      109.79      2.69 o 
   4   4   0        2.21        1.77      0.87 o 
   5   4   0       70.08       77.15      2.53 o 
   6   4   0       34.33       33.60      1.75 o 
   7   4   0       80.82       74.61      3.48 o 
   8   4   0      242.56      240.67      7.31 o 
   9   4   0        0.36        0.88      2.28 o 
 -12   5   0       79.62       82.46      3.36 o 
 -11   5   0       45.60       40.41      2.19 o 
 -10   5   0      143.47      140.02      3.51 o 
  -9   5   0      297.99      305.31      6.99 o 
  -8   5   0      580.96      565.28      7.64 o 
  -7   5   0       51.48       53.87      2.39 o 
  -6   5   0     1058.22     1084.34      9.78 o 
  -5   5   0      492.16      448.11      4.92 o 
  -4   5   0     1362.01     1186.19     11.81 o 
  -3   5   0     2770.10     3005.78     26.54 o 
  -2   5   0      759.07      836.41      8.34 o 
  -1   5   0      643.36      730.98      8.10 o 
   0   5   0     1156.40     1211.60     13.69 o 
   1   5   0     1404.34     1421.07     12.81 o 
   2   5   0      498.45      496.10      6.23 o 
   3   5   0     1374.85     1350.69     15.52 o 
   4   5   0      342.15      338.14      6.69 o 
   5   5   0      296.36      294.96      6.12 o 
   6   5   0      141.28      147.28      3.70 o 
   7   5   0        3.58        2.39      1.59 o 
   8   5   0      216.37      198.11      8.40 o 
   9   5   0      292.75      307.02     10.99 o 
 -12   6   0        0.23        0.00      1.96 o 
 -11   6   0      701.55      703.74     10.04 o 
 -10   6   0      149.49      145.74      3.76 o 
  -9   6   0      998.72      960.14     12.00 o 
  -8   6   0      459.47      461.14      6.86 o 
  -7   6   0      113.15      113.05      2.90 o 
  -6   6   0     1345.94     1407.33     15.92 o 
  -5   6   0      634.59      667.09      8.10 o 
  -4   6   0     1576.98     1670.91     16.57 o 
  -3   6   0       48.07       64.08      2.78 o 
  -2   6   0     2559.59     2546.90     22.43 o 
  -1   6   0      219.11      202.18      4.35 o 
   0   6   0       29.77       28.28      1.73 o 
   1   6   0      146.22      140.33      3.03 o 
   2   6   0     1628.76     1639.84     15.20 o 
   3   6   0     1548.61     1640.18     21.85 o 
   4   6   0      763.81      790.52     10.22 o 
   5   6   0       62.83       65.28      2.89 o 
   6   6   0       52.99       57.92      2.77 o 
   7   6   0      184.53      192.18      5.78 o 
   8   6   0       42.47       39.67      4.85 o 
 -12   7   0       79.88       85.74      5.77 o 
 -11   7   0      284.69      289.69      7.43 o 
 -10   7   0       16.88       16.62      2.84 o 
  -9   7   0      530.00      518.56      7.98 o 
  -8   7   0        6.31        7.01      1.22 o 
  -7   7   0       52.85       45.60      2.04 o 
  -6   7   0      104.80      108.97      3.91 o 
  -5   7   0      641.77      643.20      8.37 o 
  -4   7   0      183.11      186.49      4.31 o 
  -3   7   0     1025.51      971.00     12.39 o 
  -2   7   0      308.48      291.61      4.45 o 
  -1   7   0       36.37       41.70      2.22 o 
   0   7   0      177.85      188.98      5.03 o 
   1   7   0       45.11       43.23      2.46 o 
   2   7   0      452.58      446.25     10.38 o 
   3   7   0        0.11        0.00      1.56 o 
   4   7   0        6.51        5.09      1.85 o 
   5   7   0      160.56      162.24      5.62 o 
   6   7   0      193.94      203.60      7.32 o 
   7   7   0       32.99       36.62      3.80 o 
 -11   8   0       29.38       27.66      2.24 o 
 -10   8   0      691.34      665.76      9.86 o 
  -9   8   0       60.10       53.16      2.45 o 
  -8   8   0      560.61      560.78      8.07 o 
  -7   8   0      473.64      459.01      7.08 o 
  -6   8   0      354.93      346.25      9.51 o 
  -5   8   0     2050.38     2045.53     22.83 o 
  -4   8   0        0.38        0.24      1.02 o 
  -3   8   0       38.43       37.87      2.43 o 
  -2   8   0      535.99      521.40      6.87 o 
  -1   8   0      666.05      642.10     11.62 o 
   0   8   0      754.85      799.16     21.45 o 
   1   8   0      148.09      158.22      6.19 o 
   2   8   0       21.79       20.78      3.04 o 
   3   8   0      168.76      177.87      6.89 o 
   4   8   0       52.41       53.40      3.84 o 
   5   8   0      111.98      118.32      5.32 o 
   6   8   0      153.35      142.41      7.92 o 
 -11   9   0       11.93       10.21      1.78 o 
 -10   9   0      136.93      141.14      4.26 o 
  -9   9   0       85.08       81.52      4.39 o 
  -8   9   0       10.61        6.86      1.45 o 
  -7   9   0      185.59      203.77      4.75 o 
  -6   9   0      401.23      385.04      7.36 o 
  -5   9   0      121.82      132.16      4.16 o 
  -4   9   0       90.07       80.96      3.47 o 
  -3   9   0      120.62      107.17      4.06 o 
  -2   9   0      444.71      455.26      7.17 o 
  -1   9   0        0.01        0.00      1.06 o 
   0   9   0       42.18       37.75      2.75 o 
   1   9   0        2.00        1.94      2.01 o 
   2   9   0      266.89      261.87     14.44 o 
   3   9   0       91.24       94.97      5.80 o 
   4   9   0       40.05       43.44      5.19 o 
   5   9   0       50.46       51.82      5.95 o 
 -10  10   0       56.40       51.56      3.08 o 
  -9  10   0      531.51      532.35      9.36 o 
  -8  10   0       26.49       20.35      2.67 o 
  -7  10   0      381.98      386.46     10.20 o 
  -6  10   0      211.44      202.82      5.51 o 
  -5  10   0      401.98      368.63      8.64 o 
  -4  10   0      322.65      315.35      7.13 o 
  -3  10   0       72.37       69.56      6.57 o 
  -2  10   0       51.73       55.03      3.24 o 
  -1  10   0      131.87      125.91      4.09 o 
   0  10   0       43.71       39.13      2.96 o 
   1  10   0       57.98       62.26      5.04 o 
   2  10   0        4.15        2.64      2.71 o 
   3  10   0        2.74        0.00      2.58 o 
  -9  11   0      183.82      175.48      5.46 o 
  -8  11   0      175.56      169.49      5.37 o 
  -7  11   0       35.85       36.17      4.56 o 
  -6  11   0      377.35      350.82      7.89 o 
  -5  11   0        5.23        7.07      2.01 o 
  -4  11   0       76.82       73.18      4.03 o 
  -3  11   0       63.69       57.46      5.51 o 
  -2  11   0       39.97       38.84      3.64 o 
  -1  11   0      547.85      597.36     14.70 o 
   0  11   0      131.96      148.99      6.29 o 
   1  11   0      913.61      885.31     16.72 o 
   2  11   0       39.76       49.59      5.36 o 
  -7  12   0       86.58       88.47      4.76 o 
  -6  12   0      293.90      298.12      7.66 o 
  -5  12   0       28.71       38.76      3.44 o 
  -4  12   0       17.79       18.27      3.03 o 
  -3  12   0      188.68      199.51     18.37 o 
  -2  12   0       82.60       80.83      9.88 o 
  -1  12   0       32.01       21.00      5.16 o 
   0 -12   1        0.39        1.93      2.16 o 
   1 -12   1      243.64      255.49     11.15 o 
   2 -12   1       37.13       34.73      3.99 o 
   3 -12   1        8.52        4.62      2.48 o 
   4 -12   1      585.28      610.36     13.05 o 
   5 -12   1        3.31        0.00      1.73 o 
   6 -12   1      391.74      385.92      8.55 o 
   7 -12   1       97.60       94.76      4.39 o 
  -2 -11   1       36.31       37.98      3.47 o 
  -1 -11   1       19.54       22.08      3.52 o 
   0 -11   1       72.17       77.27      4.63 o 
   1 -11   1      404.27      401.60      7.50 o 
   2 -11   1        1.95        0.14      1.93 o 
   3 -11   1       42.57       42.83      3.67 o 
   4 -11   1       81.40       69.75      4.27 o 
   5 -11   1      109.51       89.31      4.04 o 
   6 -11   1        0.99        3.54      1.78 o 
   7 -11   1      305.79      328.03      7.43 o 
   8 -11   1      151.24      142.53      9.36 o 
   9 -11   1       25.33       26.53      2.48 o 
  -4 -10   1       63.74       60.68      5.27 o 
  -3 -10   1       59.54       67.49     11.34 o 
  -2 -10   1       36.03       40.79      4.47 o 
  -1 -10   1        0.56        0.49      1.61 o 
   0 -10   1       22.67       22.77      2.83 o 
   1 -10   1        0.18        0.00      1.15 o 
   2 -10   1     1086.87     1060.27     12.94 o 
   3 -10   1      785.38      770.66     15.70 o 
   4 -10   1      229.74      213.48      5.60 o 
   5 -10   1      345.18      350.81      7.21 o 
   6 -10   1        7.36        4.39      1.56 o 
   7 -10   1      128.62      133.85      4.29 o 
   8 -10   1        6.42        8.34      2.34 o 
   9 -10   1       47.75       49.68      2.82 o 
  10 -10   1       16.95       19.73      2.60 o 
  -5  -9   1      382.72      394.12     12.83 o 
  -4  -9   1       31.60       32.86      3.49 o 
  -3  -9   1        1.35        1.88      2.33 o 
  -2  -9   1        0.43        0.73      2.00 o 
  -1  -9   1      212.96      212.83      7.53 o 
   0  -9   1      805.84      762.78     16.70 o 
   1  -9   1      159.39      170.77      5.32 o 
   2  -9   1      379.83      401.90      6.18 o 
   3  -9   1       26.30       27.96      3.43 o 
   4  -9   1        4.66        4.71      1.42 o 
   5  -9   1      251.74      228.85      5.31 o 
   6  -9   1      373.00      370.22      6.91 o 
   7  -9   1      737.20      711.73      9.62 o 
   8  -9   1       29.55       30.04      2.01 o 
   9  -9   1       28.41       32.14      2.98 o 
  10  -9   1      132.40      132.93      3.84 o 
  11  -9   1       11.67       14.51      1.70 o 
  -6  -8   1        9.23        4.48      2.27 o 
  -5  -8   1      192.15      189.45      6.42 o 
  -4  -8   1      137.64      131.21      5.21 o 
  -3  -8   1        2.23        1.50      1.90 o 
  -2  -8   1      246.14      252.49      7.90 o 
  -1  -8   1       21.78       20.85      2.07 o 
   0  -8   1      109.91       98.85      2.86 o 
   1  -8   1      624.98      639.16      8.86 o 
   2  -8   1        0.28        0.66      0.68 o 
   3  -8   1     1724.54     1651.44     19.05 o 
   4  -8   1      284.08      306.01      5.90 o 
   5  -8   1       41.42       42.04      2.26 o 
   6  -8   1      337.29      322.65      5.45 o 
   7  -8   1      390.35      400.95      6.22 o 
   8  -8   1      202.36      199.83      4.73 o 
   9  -8   1       74.06       72.73      3.91 o 
  10  -8   1        6.36        7.09      1.37 o 
  11  -8   1      180.25      175.28      4.03 o 
  -7  -7   1        3.87        3.80      1.98 o 
  -6  -7   1      213.38      215.94      6.60 o 
  -5  -7   1        4.64        5.29      1.97 o 
  -4  -7   1      809.04      805.88     15.64 o 
  -3  -7   1        8.50       10.20      2.34 o 
  -2  -7   1      335.28      339.49      8.69 o 
  -1  -7   1       90.07       90.88      6.38 o 
   0  -7   1     1326.06     1294.81     15.32 o 
   1  -7   1      868.31      892.09     10.78 o 
   2  -7   1     1310.67     1301.14     15.35 o 
   3  -7   1      245.91      225.28      5.15 o 
   4  -7   1      747.03      828.82     10.65 o 
   5  -7   1      556.95      600.35     10.29 o 
   6  -7   1      429.47      413.22      5.95 o 
   7  -7   1      469.72      473.66      6.46 o 
   8  -7   1      127.58      119.54      3.30 o 
   9  -7   1      439.41      444.20      6.65 o 
  10  -7   1      143.72      142.98      4.43 o 
  11  -7   1      437.86      431.60     20.65 o 
  -8  -6   1      155.95      161.46      7.63 o 
  -7  -6   1       11.63       10.49      2.58 o 
  -6  -6   1        0.87        0.31      1.39 o 
  -5  -6   1     1509.20     1492.24     17.85 o 
  -4  -6   1      453.29      451.76      7.04 o 
  -3  -6   1      835.74      844.64     11.29 o 
  -2  -6   1        1.88        5.07      1.55 o 
  -1  -6   1     1445.39     1488.48     13.63 o 
   0  -6   1       89.09       81.24      2.39 o 
   1  -6   1     1581.30     1864.38     16.94 o 
   2  -6   1      644.57      607.25      8.24 o 
   3  -6   1      125.45       89.83      2.25 o 
   4  -6   1     4832.60     4856.47     35.33 o 
   5  -6   1       43.63       51.18      1.99 o 
   6  -6   1       24.34       31.84      1.08 o 
   7  -6   1      673.66      664.37      8.72 o 
   8  -6   1      147.15      149.33      4.06 o 
   9  -6   1      292.53      287.04      6.18 o 
  10  -6   1      108.79      111.02      3.77 o 
  11  -6   1       15.69       17.85      1.96 o 
  12  -6   1       47.38       48.11      2.39 o 
  -9  -5   1       17.61       14.26      4.09 o 
  -8  -5   1      240.05      254.66      8.20 o 
  -7  -5   1       50.41       52.61      2.24 o 
  -6  -5   1       11.34       10.91      1.60 o 
  -5  -5   1        1.87        3.26      1.11 o 
  -4  -5   1      227.22      230.19      4.89 o 
  -3  -5   1     3310.73     3208.82     28.07 o 
  -2  -5   1       25.47       14.98      1.22 o 
  -1  -5   1       47.81       37.82      1.48 o 
   0  -5   1       78.88       93.66      2.32 o 
   1  -5   1      517.89      442.60      4.72 o 
   2  -5   1      161.25      169.51      2.89 o 
   3  -5   1       49.46       29.56      1.07 o 
   4  -5   1     3547.14     3689.58     26.87 o 
   5  -5   1      422.14      417.90      4.86 o 
   6  -5   1       61.50       56.58      1.71 o 
   7  -5   1       35.71       29.75      1.32 o 
   8  -5   1      107.13      110.20      3.49 o 
   9  -5   1      458.89      465.18     10.99 o 
  10  -5   1      156.50      162.02      5.22 o 
  11  -5   1       28.80       30.49      1.80 o 
  12  -5   1      192.65      193.78      4.78 o 
 -10  -4   1        0.37        0.00      2.31 o 
  -9  -4   1       35.75       36.62      3.07 o 
  -8  -4   1      243.88      253.32      6.46 o 
  -7  -4   1        3.20        2.99      1.42 o 
  -6  -4   1       88.32       92.52      2.71 o 
  -5  -4   1      256.03      252.88      4.56 o 
  -4  -4   1     3306.44     3209.56     28.74 o 
  -3  -4   1     1293.65     1276.12     11.72 o 
  -2  -4   1     1387.89     1371.02     15.58 o 
  -1  -4   1        0.69        1.89      0.74 o 
   0  -4   1       70.70       84.35      2.57 o 
   1  -4   1      153.58      146.88      2.83 o 
   2  -4   1     1300.82     1399.79     12.71 o 
   3  -4   1     5069.69     5107.06     36.19 o 
   4  -4   1     1403.83     1433.80     15.09 o 
   5  -4   1     3003.14     3010.15     30.00 o 
   6  -4   1      151.23      149.55     11.75 o 
   7  -4   1       36.88       46.38      1.52 o 
   8  -4   1       15.04       19.23      1.58 o 
   9  -4   1      345.70      342.13      5.39 o 
  10  -4   1      364.88      352.67      5.87 o 
  11  -4   1      140.74      134.36      6.50 o 
  12  -4   1       22.38       21.16      2.25 o 
 -10  -3   1       61.41       53.62      4.01 o 
  -9  -3   1      450.08      443.17      8.62 o 
  -8  -3   1       29.09       34.83      2.61 o 
  -7  -3   1      116.37      124.06      4.01 o 
  -6  -3   1       74.15       89.64      3.24 o 
  -5  -3   1      694.59      726.84      8.95 o 
  -4  -3   1      467.01      494.51     10.83 o 
  -3  -3   1      416.50      412.57      4.53 o 
  -2  -3   1     7333.33     7215.52     67.99 o 
  -1  -3   1      697.25      771.37      9.80 o 
   0  -3   1        7.40       12.55      2.03 o 
   1  -3   1      937.59      923.99     10.84 o 
   2  -3   1     3106.14     3199.67     27.07 o 
   3  -3   1      677.93      689.59      7.61 o 
   4  -3   1     1225.36     1278.00     35.35 o 
   5  -3   1       73.87       71.38      3.33 o 
   6  -3   1       20.37       22.04      1.08 o 
   7  -3   1      859.20      900.76     10.70 o 
   8  -3   1       45.47       43.80      1.74 o 
   9  -3   1       96.49       93.71      2.76 o 
  10  -3   1       15.39       15.33      1.50 o 
  11  -3   1      682.55      715.73     18.72 o 
  12  -3   1      311.56      309.83     13.27 o 
 -11  -2   1       68.85       59.74      4.82 o 
 -10  -2   1       45.40       51.02      3.24 o 
  -9  -2   1      505.11      509.82      9.06 o 
  -8  -2   1      834.16      839.68     12.03 o 
  -7  -2   1       48.13       49.70      2.55 o 
  -6  -2   1        7.54       13.53      1.74 o 
  -5  -2   1        0.35        1.31      1.14 o 
  -4  -2   1      151.16      190.89      3.11 o 
  -3  -2   1      491.93      403.99      4.46 o 
  -2  -2   1    20940.82    21017.87    191.96 o 
  -1  -2   1        9.13        0.00      0.58 o 
   0  -2   1    13523.40    13294.01    139.42 o 
   1  -2   1     3301.26     3003.46     32.19 o 
   2  -2   1     3766.04     3740.26     72.79 o 
   3  -2   1      707.45      815.67     18.75 o 
   4  -2   1        3.76       12.59      1.43 o 
   5  -2   1     2484.18     2479.26     24.82 o 
   6  -2   1      587.37      612.18      6.61 o 
   7  -2   1      617.91      662.55      6.62 o 
   8  -2   1      164.38      169.70      3.67 o 
   9  -2   1       70.61       71.89      2.62 o 
  10  -2   1      494.10      504.47      8.12 o 
  11  -2   1       27.28       26.10      4.18 o 
  12  -2   1      297.26      285.73      8.16 o 
 -11  -1   1        0.16        2.45      1.53 o 
 -10  -1   1      307.18      320.46     10.14 o 
  -9  -1   1        1.02        2.54      1.70 o 
  -8  -1   1      197.24      208.22      4.92 o 
  -7  -1   1      295.51      291.63      5.60 o 
  -6  -1   1        5.00        9.10      1.23 o 
  -5  -1   1     3273.45     3254.94     28.81 o 
  -4  -1   1     1995.29     2054.11     18.89 o 
  -3  -1   1     3986.67     4183.65     39.93 o 
  -2  -1   1    10366.56    10613.07     97.31 o 
  -1  -1   1     5576.07     5461.26     79.36 o 
   0  -1   1     7463.40     6822.72    140.63 o 
   1  -1   1     3265.78     3346.54     38.00 o 
   2  -1   1     5356.51     5452.22     61.02 o 
   3  -1   1     4275.08     4268.70     47.69 o 
   4  -1   1      406.73      474.79      5.58 o 
   5  -1   1     6259.77     6680.60     56.29 o 
   6  -1   1       35.04       34.06      1.22 o 
   7  -1   1      280.26      251.49      4.58 o 
   8  -1   1      252.34      246.53      4.85 o 
   9  -1   1       84.55       91.24      3.15 o 
  10  -1   1       10.06       11.94      2.03 o 
  11  -1   1       70.10       71.49      4.17 o 
 -12   0   1      142.02      147.92      6.54 o 
 -11   0   1       56.87       59.39      3.28 o 
 -10   0   1      167.62      178.01      7.37 o 
  -9   0   1      149.01      140.33      5.60 o 
  -8   0   1        4.45        7.66      1.31 o 
  -7   0   1     2131.75     2151.79     23.11 o 
  -6   0   1      458.18      414.45      6.61 o 
  -5   0   1     1565.94     1520.11     13.15 o 
  -4   0   1      693.87      658.80      7.22 o 
  -3   0   1     1487.19     1383.59     13.91 o 
  -2   0   1     8302.01     8639.95     79.53 o 
  -1   0   1     1230.03     1133.52     16.01 o 
   0   0   1      329.68      273.02      3.52 o 
   1   0   1      933.96      903.27     11.86 o 
   2   0   1     4592.94     5021.02     47.42 o 
   3   0   1     1412.49     1423.90     16.76 o 
   4   0   1      273.70      280.50      4.13 o 
   5   0   1      430.70      475.49      5.22 o 
   6   0   1     5522.94     5572.90     53.50 o 
   7   0   1        2.70        7.19      2.79 o 
   8   0   1       15.14       17.54      1.69 o 
   9   0   1        1.18        0.43      1.26 o 
  10   0   1        0.16        0.74      1.53 o 
  11   0   1      309.64      309.21      9.18 o 
 -12   1   1       27.22       31.15      4.02 o 
 -11   1   1       39.81       38.73      2.66 o 
 -10   1   1       65.70       64.33      2.97 o 
  -9   1   1      521.88      556.22      8.68 o 
  -8   1   1        8.94        8.71      1.25 o 
  -7   1   1     2134.90     2096.63     22.31 o 
  -6   1   1      300.95      269.20      4.19 o 
  -5   1   1      130.78      145.59      2.26 o 
  -4   1   1      332.78      357.90      3.79 o 
  -3   1   1     1088.14     1089.58     12.96 o 
  -2   1   1      202.21      211.78      4.28 o 
  -1   1   1       65.12       87.20      1.59 o 
   0   1   1     1137.38     1103.23     54.67 o 
   1   1   1       26.02       23.43      3.90 o 
   2   1   1        4.56        6.72      1.11 o 
   3   1   1      341.58      355.62      5.78 o 
   4   1   1      232.05      213.22      3.39 o 
   5   1   1      154.08      164.22      4.96 o 
   6   1   1     1605.87     1576.40     17.59 o 
   7   1   1       77.04       81.72      2.93 o 
   8   1   1       21.65       17.76      2.15 o 
   9   1   1      192.05      188.97      6.72 o 
  10   1   1       30.98       25.80      3.23 o 
  11   1   1        8.35        8.47      2.57 o 
 -12   2   1        0.48        1.97      1.50 o 
 -11   2   1       17.95       19.24      2.04 o 
 -10   2   1        4.75        3.35      1.43 o 
  -9   2   1       58.46       54.13      2.45 o 
  -8   2   1        6.84        6.24      1.10 o 
  -7   2   1      506.72      496.97      6.51 o 
  -6   2   1     3656.78     3718.86     29.44 o 
  -5   2   1      245.00      273.58      3.34 o 
  -4   2   1       74.02       77.32      1.62 o 
  -3   2   1        6.29        6.90      0.58 o 
  -2   2   1      463.73      498.16      6.76 o 
  -1   2   1     9560.17     9280.88     85.15 o 
   0   2   1     1340.34     1340.19     13.71 o 
   1   2   1       11.43       12.32      1.56 o 
   2   2   1      308.06      284.15      4.11 o 
   3   2   1      785.93      814.71      7.65 o 
   4   2   1      475.54      445.71      7.69 o 
   5   2   1      221.11      221.14      4.50 o 
   6   2   1       21.00       21.73      1.79 o 
   7   2   1      323.24      312.29      7.31 o 
   8   2   1      489.53      497.80     12.00 o 
   9   2   1       51.51       50.09      7.92 o 
  10   2   1        2.22        2.73      2.10 o 
 -12   3   1        2.50        5.46      1.70 o 
 -11   3   1      187.47      184.54      4.76 o 
 -10   3   1       58.47       57.17      2.64 o 
  -9   3   1      180.44      190.72      4.89 o 
  -8   3   1     1186.61     1215.94     14.28 o 
  -7   3   1      551.43      545.86      5.86 o 
  -6   3   1      117.74      179.16      3.49 o 
  -5   3   1      756.74      933.41      9.48 o 
  -4   3   1      255.93      269.38      5.50 o 
  -3   3   1     1622.39     1574.45     18.40 o 
  -2   3   1      850.18      821.87      8.35 o 
  -1   3   1      351.17      362.53      4.37 o 
   0   3   1     1022.24      966.10     10.81 o 
   1   3   1       35.78       36.33      2.12 o 
   2   3   1     2609.89     2513.41     21.89 o 
   3   3   1       71.72       70.31      1.88 o 
   4   3   1        9.50       10.08      1.05 o 
   5   3   1      126.62      130.68      3.09 o 
   6   3   1      117.36      111.34      3.66 o 
   7   3   1      201.76      210.71      6.80 o 
   8   3   1      129.26      125.29      6.08 o 
   9   3   1       16.75       18.56      4.24 o 
  10   3   1      280.68      300.08     12.86 o 
 -12   4   1       70.09       74.68      3.55 o 
 -11   4   1       49.87       47.18      3.00 o 
 -10   4   1        0.98        0.00      0.97 o 
  -9   4   1      304.37      299.94      5.49 o 
  -8   4   1      225.56      240.27      4.69 o 
  -7   4   1      345.40      353.08      5.59 o 
  -6   4   1     2089.58     2082.05     19.44 o 
  -5   4   1     1282.53     1226.37     16.14 o 
  -4   4   1       24.07       32.98      1.45 o 
  -3   4   1     3334.11     3404.78     27.00 o 
  -2   4   1     1129.41     1168.54     11.67 o 
  -1   4   1      909.21      926.60      9.48 o 
   0   4   1      564.88      536.10      6.50 o 
   1   4   1      961.08      928.86      8.94 o 
   2   4   1        8.23        8.18      0.93 o 
   3   4   1     4797.87     4806.89     67.58 o 
   4   4   1      104.39      109.21      2.93 o 
   5   4   1      447.28      437.54      6.35 o 
   6   4   1       62.63       62.25      2.33 o 
   7   4   1       97.01      110.48      5.80 o 
   8   4   1      623.63      639.21     15.66 o 
   9   4   1      134.67      126.79      6.96 o 
 -12   5   1      188.56      196.23      5.44 o 
 -11   5   1      114.25      115.11      3.69 o 
 -10   5   1      731.83      735.51     10.43 o 
  -9   5   1      359.22      357.91      6.19 o 
  -8   5   1       88.27       88.92      2.76 o 
  -7   5   1      806.44      847.84     10.76 o 
  -6   5   1      402.09      400.38      6.20 o 
  -5   5   1      276.76      236.11      6.15 o 
  -4   5   1     4346.81     4392.66     38.43 o 
  -3   5   1       41.05       22.41      1.41 o 
  -2   5   1     2066.39     2108.53     21.98 o 
  -1   5   1       11.33       15.48      1.41 o 
   0   5   1       63.36       54.14      1.77 o 
   1   5   1     2257.12     2495.74     20.89 o 
   2   5   1     1339.44     1423.63     13.30 o 
   3   5   1      847.58      798.01     15.97 o 
   4   5   1       26.01       27.61      1.89 o 
   5   5   1        2.81        4.09      1.23 o 
   6   5   1       98.95       99.98      4.43 o 
   7   5   1      301.04      308.87     17.83 o 
   8   5   1      221.10      239.31      9.52 o 
 -12   6   1      119.45      117.96      4.27 o 
 -11   6   1      277.70      279.94      6.27 o 
 -10   6   1       18.19       17.78      1.72 o 
  -9   6   1      212.93      214.34      4.72 o 
  -8   6   1      326.69      320.17      5.82 o 
  -7   6   1      692.45      678.14     10.49 o 
  -6   6   1       12.84       11.97      2.47 o 
  -5   6   1     1624.22     1594.39     16.29 o 
  -4   6   1     1643.50     1616.80     16.41 o 
  -3   6   1       81.11       82.93      2.95 o 
  -2   6   1      714.66      671.72      9.30 o 
  -1   6   1      212.52      209.39      3.92 o 
   0   6   1     1301.79     1238.85     14.46 o 
   1   6   1      215.31      196.93      4.51 o 
   2   6   1     1301.84     1333.68     15.78 o 
   3   6   1        6.68        8.29      1.60 o 
   4   6   1        4.65        2.85      1.40 o 
   5   6   1       43.64       43.58      5.19 o 
   6   6   1      168.87      161.84      5.16 o 
   7   6   1        1.41        0.00      3.93 o 
 -11   7   1      133.89      125.79      4.26 o 
 -10   7   1      195.01      186.63      4.70 o 
  -9   7   1       20.31       25.86      2.00 o 
  -8   7   1      185.01      178.71      4.43 o 
  -7   7   1      451.59      443.37      6.84 o 
  -6   7   1       34.74       32.69      2.01 o 
  -5   7   1     2192.25     2131.63     21.25 o 
  -4   7   1       72.95       68.24      2.87 o 
  -3   7   1      513.61      514.16      8.38 o 
  -2   7   1       47.99       38.17      2.34 o 
  -1   7   1      227.92      233.35      5.01 o 
   0   7   1      441.51      485.41      7.88 o 
   1   7   1        0.03        0.42      1.48 o 
   2   7   1      113.30      116.76      5.27 o 
   3   7   1      316.38      309.17     15.05 o 
   4   7   1      418.50      416.14      9.03 o 
   5   7   1        3.24        1.08      2.66 o 
   6   7   1        0.38        0.00      2.34 o 
 -11   8   1        3.01        3.33      2.87 o 
 -10   8   1       82.82       99.33      4.73 o 
  -9   8   1        7.80        8.93      1.46 o 
  -8   8   1       77.45       77.85      3.03 o 
  -7   8   1      475.33      483.48      7.65 o 
  -6   8   1      364.90      357.04      6.31 o 
  -5   8   1      275.97      252.68      5.68 o 
  -4   8   1     1582.63     1603.89     19.19 o 
  -3   8   1      212.78      216.67      5.31 o 
  -2   8   1       40.63       37.11      2.55 o 
  -1   8   1      197.79      188.87      4.89 o 
   0   8   1       76.80       79.93      3.48 o 
   1   8   1      490.96      493.84     11.57 o 
   2   8   1        0.11        0.26      1.77 o 
   3   8   1      117.63      125.47      6.03 o 
   4   8   1        1.38        0.00      2.66 o 
   5   8   1       17.88       21.28      4.18 o 
 -10   9   1        0.10        0.00      1.47 o 
  -9   9   1      240.65      278.25      6.34 o 
  -8   9   1      248.49      232.13      5.32 o 
  -7   9   1       42.61       37.04      2.46 o 
  -6   9   1      315.86      298.50      6.61 o 
  -5   9   1        6.06        5.43      1.52 o 
  -4   9   1      149.13      141.74      4.57 o 
  -3   9   1       24.44       21.45      2.28 o 
  -2   9   1      124.59      116.45      3.58 o 
  -1   9   1       38.14       35.93      3.56 o 
   0   9   1       57.91       71.12      4.87 o 
   1   9   1      595.20      593.13     17.07 o 
   2   9   1        4.73        6.04      3.33 o 
   3   9   1        5.20        7.60      3.55 o 
   4   9   1      341.01      348.35     13.75 o 
  -9  10   1       64.77       69.61      4.03 o 
  -8  10   1       81.73       79.23      3.87 o 
  -7  10   1       21.09       16.35      2.26 o 
  -6  10   1      635.93      622.52     11.43 o 
  -5  10   1        6.59        3.79      1.68 o 
  -4  10   1       29.88       28.10      2.74 o 
  -3  10   1      512.22      509.05      9.77 o 
  -2  10   1       92.34       94.96      4.30 o 
  -1  10   1     1146.36     1216.79     26.16 o 
   0  10   1      211.21      206.62      8.14 o 
   1  10   1      108.98      108.68      6.38 o 
   2  10   1      169.55      155.65      7.35 o 
  -8  11   1      474.98      474.58      9.61 o 
  -7  11   1       39.08       37.35      3.18 o 
  -6  11   1      238.36      224.31      7.77 o 
  -5  11   1        0.54        0.37      1.66 o 
  -4  11   1       66.33       71.26      4.11 o 
  -3  11   1      301.70      302.91      8.91 o 
  -2  11   1        9.78       10.40      2.15 o 
  -1  11   1       88.63      103.34      5.24 o 
   0  11   1      409.57      411.80     23.69 o 
  -4  12   1       36.23       36.34      5.26 o 
   2 -13   2       11.82       12.67      3.87 o 
   3 -13   2       99.32      104.64     12.36 o 
   4 -13   2      358.60      360.10     10.05 o 
   5 -13   2       91.04       96.95      5.47 o 
  -1 -12   2      169.40      176.83      5.94 o 
   0 -12   2      203.47      183.47      6.64 o 
   1 -12   2       21.18       14.94      3.67 o 
   2 -12   2      313.64      301.08     10.15 o 
   3 -12   2      207.18      196.98      7.08 o 
   4 -12   2       41.06       46.29      4.64 o 
   5 -12   2       12.80        7.40      1.98 o 
   6 -12   2       24.77       28.44      2.78 o 
   7 -12   2      178.90      190.21      5.68 o 
   8 -12   2      172.67      174.70      5.39 o 
  -3 -11   2      107.35      123.63      9.94 o 
  -2 -11   2       11.72        9.35      3.91 o 
  -1 -11   2       19.12       19.71      4.42 o 
   0 -11   2       41.59       36.21      3.30 o 
   1 -11   2      398.07      403.53      7.22 o 
   2 -11   2       51.57       52.92      4.01 o 
   3 -11   2        2.18        3.06      1.96 o 
   4 -11   2      247.21      237.15      6.20 o 
   5 -11   2       70.14       73.98      4.06 o 
   6 -11   2       36.55       34.19      2.76 o 
   7 -11   2      638.26      606.95     10.18 o 
   8 -11   2       28.05       22.25      2.27 o 
   9 -11   2        3.09        3.18      1.54 o 
  -5 -10   2       60.08       69.09     10.07 o 
  -4 -10   2       62.85       66.16      5.34 o 
  -3 -10   2       33.62       34.60      3.16 o 
  -2 -10   2      205.52      204.08      5.94 o 
  -1 -10   2       73.43       76.79      3.68 o 
   0 -10   2      685.03      695.75     12.09 o 
   1 -10   2      114.03      112.21      3.50 o 
   2 -10   2       46.65       50.08      3.58 o 
   3 -10   2      573.69      540.58     10.71 o 
   4 -10   2      113.90      113.19      3.97 o 
   5 -10   2       49.34       47.92      2.83 o 
   6 -10   2       39.56       44.57      2.71 o 
   7 -10   2      147.05      137.34      5.92 o 
   8 -10   2      656.82      625.93     10.29 o 
   9 -10   2      221.89      222.19      7.07 o 
  10 -10   2        1.42        0.15      1.19 o 
  -6  -9   2        8.18        5.58      3.01 o 
  -5  -9   2      245.88      260.93     18.88 o 
  -4  -9   2        5.52        4.96      2.30 o 
  -3  -9   2       15.67       16.78      3.20 o 
  -2  -9   2      162.02      156.33      5.93 o 
  -1  -9   2       43.09       40.27      2.26 o 
   0  -9   2      337.08      357.21      6.58 o 
   1  -9   2      784.18      775.40     13.54 o 
   2  -9   2      124.87      120.13      5.60 o 
   3  -9   2      272.32      272.58      5.90 o 
   4  -9   2       23.61       22.57      2.01 o 
   5  -9   2       31.79       33.30      2.21 o 
   6  -9   2      946.29      910.51     12.17 o 
   7  -9   2       26.85       22.80      1.85 o 
   8  -9   2      502.85      503.12      7.36 o 
   9  -9   2      114.20      104.14      3.03 o 
  10  -9   2      176.72      178.47      4.07 o 
  11  -9   2      228.22      241.47      9.85 o 
  -7  -8   2      294.09      285.50     16.47 o 
  -6  -8   2       86.33       81.82      4.59 o 
  -5  -8   2       62.44       58.05      3.99 o 
  -4  -8   2      395.43      400.11      9.16 o 
  -3  -8   2        5.99        4.37      2.10 o 
  -2  -8   2       21.06       26.11      3.12 o 
  -1  -8   2     1182.84     1230.40     13.13 o 
   0  -8   2      704.13      721.10      9.13 o 
   1  -8   2      640.06      585.83      9.16 o 
   2  -8   2       32.84       26.01      2.31 o 
   3  -8   2        0.26        0.63      0.93 o 
   4  -8   2      583.14      602.03     14.54 o 
   5  -8   2      465.58      437.42      6.97 o 
   6  -8   2       25.56       29.21      2.19 o 
   7  -8   2      733.50      713.38      8.84 o 
   8  -8   2        0.11        0.00      0.81 o 
   9  -8   2     1432.05     1428.56     21.40 o 
  10  -8   2       89.62       86.04      5.01 o 
  11  -8   2        1.31        5.91      2.75 o 
  -8  -7   2       13.11        9.50      5.07 o 
  -7  -7   2      157.34      152.87      5.38 o 
  -6  -7   2     1142.09     1171.80     43.70 o 
  -5  -7   2       41.38       45.02      3.37 o 
  -4  -7   2      101.62      105.39      4.99 o 
  -3  -7   2        0.58        2.37      1.75 o 
  -2  -7   2      219.65      209.09      4.84 o 
  -1  -7   2      812.22      752.23      8.80 o 
   0  -7   2     2406.76     2454.26     21.94 o 
   1  -7   2       35.77       43.39      1.95 o 
   2  -7   2      291.30      228.78      7.86 o 
   3  -7   2       47.64       55.49      5.20 o 
   4  -7   2     1440.97     1452.67     16.20 o 
   5  -7   2      106.64      112.55      2.71 o 
   6  -7   2      186.03      194.04      3.49 o 
   7  -7   2     1221.90     1233.27     12.80 o 
   8  -7   2       11.35        7.77      1.21 o 
   9  -7   2      565.02      587.48     11.77 o 
  10  -7   2       31.04       27.20      3.99 o 
  11  -7   2       32.78       28.69      4.25 o 
  -9  -6   2        0.13        2.96      2.18 o 
  -8  -6   2       53.67       56.47      3.83 o 
  -7  -6   2      242.12      243.71      5.17 o 
  -6  -6   2      398.92      406.99      8.32 o 
  -5  -6   2        1.01        0.00      1.02 o 
  -4  -6   2      255.85      260.78      5.78 o 
  -3  -6   2     1910.83     1876.80     20.54 o 
  -2  -6   2        6.28       10.17      1.12 o 
  -1  -6   2      372.46      413.01      4.78 o 
   0  -6   2       83.19       82.51      2.01 o 
   1  -6   2       44.95       53.92      1.78 o 
   2  -6   2     1957.18     1843.65     17.19 o 
   3  -6   2      181.86      161.15      3.34 o 
   4  -6   2       66.74       77.80      1.72 o 
   5  -6   2      866.66      898.81      7.75 o 
   6  -6   2       19.36       18.70      1.09 o 
   7  -6   2       11.89       15.72      0.98 o 
   8  -6   2      118.92      122.18      8.49 o 
   9  -6   2       65.57       65.77      5.51 o 
  10  -6   2      472.50      504.73     13.38 o 
  11  -6   2        4.67        2.15      3.23 o 
  -9  -5   2       18.57       20.31      2.97 o 
  -8  -5   2       13.75       14.90      2.31 o 
  -7  -5   2        9.40       10.28      1.83 o 
  -6  -5   2      200.20      194.98      4.32 o 
  -5  -5   2      110.28      103.31      3.09 o 
  -4  -5   2       49.55       50.76      2.44 o 
  -3  -5   2      320.69      333.57      4.50 o 
  -2  -5   2     1406.21     1465.28     13.20 o 
  -1  -5   2       63.36       59.32      1.88 o 
   0  -5   2      502.60      440.60      6.83 o 
   1  -5   2      259.35      228.60      3.45 o 
   2  -5   2      408.03      527.62      5.96 o 
   3  -5   2     2031.64     2068.99     22.20 o 
   4  -5   2      797.16      907.57      7.48 o 
   5  -5   2     1912.42     1970.41     18.32 o 
   6  -5   2       70.62       76.49      3.96 o 
   7  -5   2      973.99      975.87     18.13 o 
   8  -5   2       13.95       12.85      2.45 o 
   9  -5   2        0.49        0.21      1.84 o 
  10  -5   2     1704.81     1703.39     22.79 o 
  11  -5   2       80.93       78.08      2.88 o 
  12  -5   2        4.43        6.42      1.46 o 
 -10  -4   2      102.19      100.27      5.18 o 
  -9  -4   2      284.20      270.54      6.92 o 
  -8  -4   2       86.07       75.67      5.03 o 
  -7  -4   2       27.14       30.24      2.52 o 
  -6  -4   2      345.67      361.35      7.30 o 
  -5  -4   2       20.32       19.43      1.50 o 
  -4  -4   2      277.97      311.54      5.50 o 
  -3  -4   2      525.63      478.48      5.70 o 
  -2  -4   2     4709.55     4657.41     38.32 o 
  -1  -4   2      637.57      634.20      6.31 o 
   0  -4   2      524.51      517.29      7.68 o 
   1  -4   2     1938.64     1893.02     16.77 o 
   2  -4   2     5905.62     6146.50     46.42 o 
   3  -4   2     4660.95     4713.28     36.46 o 
   4  -4   2      768.33      729.95      7.47 o 
   5  -4   2        0.04        1.81      1.05 o 
   6  -4   2      165.49      156.05      5.27 o 
   7  -4   2      331.03      311.08      8.26 o 
   8  -4   2      219.01      230.13      3.91 o 
   9  -4   2       86.42       96.37      3.36 o 
  10  -4   2      241.20      240.05      5.48 o 
  11  -4   2      444.17      454.80      8.98 o 
  12  -4   2       39.15       41.21      2.81 o 
 -11  -3   2       67.12       64.87      4.41 o 
 -10  -3   2       58.71       57.04      3.59 o 
  -9  -3   2      458.30      455.89      8.84 o 
  -8  -3   2      190.64      197.34      5.33 o 
  -7  -3   2      371.00      363.00      7.07 o 
  -6  -3   2       36.44       40.74      2.25 o 
  -5  -3   2        5.69        2.38      0.84 o 
  -4  -3   2     1235.95     1348.44     12.16 o 
  -3  -3   2     6440.24     6584.73     51.70 o 
  -2  -3   2      531.90      468.35      5.87 o 
  -1  -3   2      173.45      147.05      3.98 o 
   0  -3   2      730.21      798.68     16.18 o 
   1  -3   2        1.06        2.25      0.53 o 
   2  -3   2      836.99      830.11      8.30 o 
   3  -3   2      818.90      834.59     10.29 o 
   4  -3   2      549.27      507.64      9.41 o 
   5  -3   2     2467.47     2611.89     37.40 o 
   6  -3   2      724.31      796.01      9.20 o 
   7  -3   2       59.04       71.33      2.08 o 
   8  -3   2      787.00      793.30      9.73 o 
   9  -3   2      124.52      120.80      3.11 o 
  10  -3   2      548.66      576.34     10.78 o 
  11  -3   2        0.17        0.00      1.35 o 
 -11  -2   2        0.22        0.00      1.74 o 
 -10  -2   2      402.72      409.37      8.37 o 
  -9  -2   2       36.23       36.80      2.72 o 
  -8  -2   2       91.06       94.34      3.60 o 
  -7  -2   2      213.31      194.15      4.74 o 
  -6  -2   2        4.90        3.04      1.02 o 
  -5  -2   2     1049.24     1185.78     11.74 o 
  -4  -2   2     1113.74     1136.46     10.19 o 
  -3  -2   2     4938.84     4992.93     42.13 o 
  -2  -2   2    64603.98    61080.58    919.66 o 
  -1  -2   2      759.38      661.05      6.75 o 
   0  -2   2      545.62      612.89      7.60 o 
   1  -2   2       47.64       20.50      1.01 o 
   2  -2   2     2637.95     2720.48     26.60 o 
   3  -2   2     4267.43     4398.29     49.19 o 
   4  -2   2     1615.59     1682.92     19.75 o 
   5  -2   2     2459.88     2542.03     25.37 o 
   6  -2   2       31.10       33.89      1.29 o 
   7  -2   2      686.73      726.04     10.96 o 
   8  -2   2      392.56      409.35      6.34 o 
   9  -2   2        2.88        1.28      1.23 o 
  10  -2   2        7.36        6.24      1.67 o 
  11  -2   2       77.78       79.15      4.13 o 
 -11  -1   2       21.18       21.36      2.72 o 
 -10  -1   2       48.30       48.93      3.01 o 
  -9  -1   2      474.13      470.67      9.63 o 
  -8  -1   2       89.04       90.43      3.51 o 
  -7  -1   2      958.99      986.14     12.72 o 
  -6  -1   2      377.92      352.75      6.02 o 
  -5  -1   2      108.06      108.10      3.59 o 
  -4  -1   2     2929.36     2966.53     29.58 o 
  -3  -1   2      304.68      322.11      4.15 o 
  -2  -1   2    10897.18    11091.25    139.96 o 
  -1  -1   2      760.59      695.36      9.20 o 
   0  -1   2     1005.82      971.58      9.75 o 
   1  -1   2     1085.45     1141.83     11.25 o 
   2  -1   2     5084.27     5362.10     44.66 o 
   3  -1   2     4439.61     4560.08     38.81 o 
   4  -1   2      462.57      601.63      7.03 o 
   5  -1   2      370.69      372.50      4.65 o 
   6  -1   2     2248.63     2502.03     25.30 o 
   7  -1   2      476.18      455.97      7.74 o 
   8  -1   2        0.69        1.14      1.03 o 
   9  -1   2       81.20       82.06      3.95 o 
  10  -1   2        3.59        3.38      1.63 o 
  11  -1   2      242.54      239.94      7.63 o 
 -12   0   2      109.31      107.72      4.97 o 
 -11   0   2       38.14       35.34      2.80 o 
 -10   0   2        6.11        3.45      1.45 o 
  -9   0   2      937.24      905.38     12.59 o 
  -8   0   2       43.55       44.10      2.37 o 
  -7   0   2      503.98      515.33      7.85 o 
  -6   0   2       20.53       13.24      1.11 o 
  -5   0   2      485.83      449.86      5.64 o 
  -4   0   2      285.30      237.22      3.81 o 
  -3   0   2      242.63      239.97      3.27 o 
  -2   0   2      169.91      182.55      2.84 o 
  -1   0   2     1715.41     1589.62     21.87 o 
   0   0   2     2567.64     2568.00     28.33 o 
   1   0   2     4763.23     4519.49    106.90 o 
   2   0   2     4432.12     4622.84     50.41 o 
   3   0   2     3808.32     3980.12     43.99 o 
   4   0   2     2895.74     2882.66     32.87 o 
   5   0   2      635.99      722.98     11.46 o 
   6   0   2      576.80      532.12      7.45 o 
   7   0   2       53.71       46.56      2.57 o 
   8   0   2      332.56      335.44      8.43 o 
   9   0   2        0.63        1.22      1.44 o 
  10   0   2        4.20        3.22      1.87 o 
  11   0   2       26.22       23.71      3.20 o 
 -12   1   2       43.27       41.70      4.47 o 
 -11   1   2      209.46      221.00      5.69 o 
 -10   1   2       70.58       69.05      3.16 o 
  -9   1   2       10.23       11.06      1.56 o 
  -8   1   2     1129.79     1174.49     14.42 o 
  -7   1   2       25.56       32.52      1.83 o 
  -6   1   2     1610.61     1476.42     13.16 o 
  -5   1   2      400.98      428.99      4.49 o 
  -4   1   2      959.94      962.34     10.89 o 
  -3   1   2      124.00      135.17      2.60 o 
  -2   1   2      858.93      813.24     10.42 o 
  -1   1   2    20099.70    19316.56    250.14 o 
   0   1   2      974.93      900.29      9.74 o 
   1   1   2       32.29       27.61      3.17 o 
   2   1   2       50.48       52.03      1.92 o 
   3   1   2      769.26      798.32      9.99 o 
   4   1   2     1101.91     1093.98     14.53 o 
   5   1   2      727.31      694.96      9.03 o 
   6   1   2      165.49      162.22      3.85 o 
   7   1   2      117.52      106.74      6.02 o 
   8   1   2      768.57      793.56     15.81 o 
   9   1   2        0.56        0.00      1.52 o 
  10   1   2       24.62       25.44      3.96 o 
 -12   2   2        0.32        0.86      1.58 o 
 -11   2   2      605.75      612.36     10.06 o 
 -10   2   2      170.63      162.58      4.48 o 
  -9   2   2      535.12      548.72      8.60 o 
  -8   2   2      818.74      795.56     10.70 o 
  -7   2   2      393.38      395.39      6.30 o 
  -6   2   2      203.54      188.84      3.61 o 
  -5   2   2        3.74        8.29      1.40 o 
  -4   2   2        2.72       11.12      1.22 o 
  -3   2   2       17.06       15.92      1.05 o 
  -2   2   2      700.32      717.69      9.63 o 
  -1   2   2     1035.02     1006.56     15.34 o 
   0   2   2     3566.48     3555.11     40.01 o 
   1   2   2     2630.12     2570.14     24.44 o 
   2   2   2       25.01       41.69      1.58 o 
   3   2   2       57.04       65.70      1.86 o 
   4   2   2      269.47      271.08      3.92 o 
   5   2   2     1903.94     1901.25     20.75 o 
   6   2   2      104.44      105.91      3.95 o 
   7   2   2      605.37      609.21     13.59 o 
   8   2   2        4.38        4.52      2.02 o 
   9   2   2       18.84       19.32      3.07 o 
  10   2   2      108.65      116.29      9.31 o 
 -12   3   2        3.02        2.14      2.18 o 
 -11   3   2       23.44       26.45      3.45 o 
 -10   3   2      102.37      100.40      4.08 o 
  -9   3   2       30.25       29.02      1.97 o 
  -8   3   2       29.83       24.32      1.72 o 
  -7   3   2     1842.61     1819.35     19.92 o 
  -6   3   2      583.87      654.36      7.71 o 
  -5   3   2      111.44       82.00      2.12 o 
  -4   3   2      126.21      185.01      3.55 o 
  -3   3   2        9.65        9.80      0.95 o 
  -2   3   2     5659.03     5611.73     47.16 o 
  -1   3   2     2117.00     2099.99     18.74 o 
   0   3   2     5905.95     5944.85     49.44 o 
   1   3   2      704.20      771.07      7.56 o 
   2   3   2       67.48       67.05      2.84 o 
   3   3   2      549.52      588.43      7.07 o 
   4   3   2      585.28      602.75      7.34 o 
   5   3   2      334.79      322.28      5.29 o 
   6   3   2      650.64      655.43     14.34 o 
   7   3   2       10.69        8.08      2.22 o 
   8   3   2      747.22      748.37     23.79 o 
   9   3   2        4.47        6.00      2.50 o 
 -12   4   2      116.16      132.16      7.92 o 
 -11   4   2       68.93       71.49      3.22 o 
 -10   4   2      364.26      363.12      6.83 o 
  -9   4   2      183.97      191.50      4.51 o 
  -8   4   2      633.88      636.83      9.13 o 
  -7   4   2     2224.23     2142.76     23.22 o 
  -6   4   2      786.03      794.46     11.64 o 
  -5   4   2     1777.11     1963.27     25.59 o 
  -4   4   2      852.57      956.60     16.28 o 
  -3   4   2      413.58      437.89      6.49 o 
  -2   4   2     2563.44     2652.90     30.11 o 
  -1   4   2      214.01      203.68      3.50 o 
   0   4   2        5.64        3.35      0.65 o 
   1   4   2     2782.06     2750.30     22.49 o 
   2   4   2     1943.93     2119.95     18.12 o 
   3   4   2      930.37      927.60     11.45 o 
   4   4   2       42.28       47.29      2.12 o 
   5   4   2       75.06       74.81      5.21 o 
   6   4   2      546.82      558.88     13.68 o 
   7   4   2       19.48       18.20      3.27 o 
   8   4   2      230.06      224.04     15.87 o 
 -12   5   2       64.20       60.77      3.42 o 
 -11   5   2      269.23      255.68      6.28 o 
 -10   5   2       95.33       99.32      4.39 o 
  -9   5   2      570.16      567.40      8.84 o 
  -8   5   2       71.57       75.36      2.84 o 
  -7   5   2        3.90        3.77      1.06 o 
  -6   5   2      154.14      163.24      3.89 o 
  -5   5   2       51.61       50.64      2.25 o 
  -4   5   2     2177.41     2039.87     19.72 o 
  -3   5   2      188.87      188.68      3.72 o 
  -2   5   2       38.25       59.35      2.31 o 
  -1   5   2        1.06        1.44      0.63 o 
   0   5   2      535.84      515.75      6.20 o 
   1   5   2     1308.87     1385.84     13.03 o 
   2   5   2       10.69        7.88      1.35 o 
   3   5   2        9.71        7.42      1.41 o 
   4   5   2       82.57       74.28      3.09 o 
   5   5   2        9.58        8.01      2.32 o 
   6   5   2        1.13        0.99      1.32 o 
   7   5   2      283.46      296.68     10.43 o 
   8   5   2       12.29       13.02      4.56 o 
 -12   6   2       70.52       70.43      3.68 o 
 -11   6   2        3.44        4.60      1.60 o 
 -10   6   2      132.23      135.80      4.20 o 
  -9   6   2      271.54      266.39      6.06 o 
  -8   6   2       21.66       21.63      1.91 o 
  -7   6   2     1088.88     1051.91     13.57 o 
  -6   6   2      383.39      361.14      6.50 o 
  -5   6   2      311.32      295.91      5.22 o 
  -4   6   2       17.33       16.42      1.47 o 
  -3   6   2      906.57      919.75     11.93 o 
  -2   6   2      318.41      335.85      6.49 o 
  -1   6   2      370.38      383.92      6.35 o 
   0   6   2       46.69       50.74      2.46 o 
   1   6   2      164.15      176.26      7.73 o 
   2   6   2      921.94      884.56     19.07 o 
   3   6   2       53.49       50.59      3.59 o 
   4   6   2     1003.49     1007.80     23.57 o 
   5   6   2       52.35       44.79      4.43 o 
   6   6   2       28.90       30.53      3.48 o 
 -11   7   2       32.96       39.00      2.87 o 
 -10   7   2       23.45       26.63      2.48 o 
  -9   7   2        4.24        1.98      1.28 o 
  -8   7   2      133.60      122.35      4.89 o 
  -7   7   2       67.10       62.85      2.77 o 
  -6   7   2      351.26      361.96      6.27 o 
  -5   7   2      977.80     1009.71     14.96 o 
  -4   7   2      369.69      368.47      6.88 o 
  -3   7   2      135.36      137.29      5.39 o 
  -2   7   2       81.31       80.70      3.25 o 
  -1   7   2      202.13      207.91      5.48 o 
   0   7   2      359.23      356.48      7.14 o 
   1   7   2     1068.06     1100.75     19.16 o 
   2   7   2      164.49      170.80      6.40 o 
   3   7   2      130.50      116.69      7.09 o 
   4   7   2        7.02        3.86      2.85 o 
   5   7   2        3.16        6.65      2.91 o 
   6   7   2       71.95       80.20      5.64 o 
 -11   8   2      240.70      247.26      6.74 o 
 -10   8   2      191.53      193.78      7.05 o 
  -9   8   2      130.51      140.66      4.47 o 
  -8   8   2      476.11      467.51      7.83 o 
  -7   8   2       26.35       24.11      2.75 o 
  -6   8   2       80.26       74.65      3.12 o 
  -5   8   2      125.50      112.39      3.94 o 
  -4   8   2      485.10      497.52      8.78 o 
  -3   8   2      238.05      247.65      4.88 o 
  -2   8   2       25.48       25.27      2.42 o 
  -1   8   2       34.97       33.59      3.48 o 
   0   8   2        2.70        0.00      1.79 o 
   1   8   2       60.55       62.13      4.38 o 
   2   8   2      277.02      281.52     11.53 o 
   3   8   2      169.74      158.56      8.74 o 
   4   8   2       80.39       67.28      6.14 o 
   5   8   2       71.62       61.51      5.95 o 
 -10   9   2        2.40        3.39      1.72 o 
  -9   9   2       57.08       62.19      3.56 o 
  -8   9   2       43.39       40.68      2.94 o 
  -7   9   2        7.89        5.81      1.58 o 
  -6   9   2      704.42      712.39     18.23 o 
  -5   9   2       31.30       27.30      2.62 o 
  -4   9   2      170.27      166.87      5.16 o 
  -3   9   2      274.52      284.98      5.19 o 
  -2   9   2     1183.41     1222.05     19.46 o 
  -1   9   2     1139.64     1084.33     30.79 o 
   0   9   2      202.62      214.28      7.91 o 
   1   9   2       10.36       10.88      6.52 o 
   2   9   2      319.53      357.60     13.94 o 
   3   9   2       94.38      103.38      7.92 o 
  -9  10   2       19.62       17.48      2.83 o 
  -8  10   2      272.82      272.42      6.94 o 
  -7  10   2      106.90      110.93      4.63 o 
  -6  10   2        0.31        2.01      1.64 o 
  -5  10   2      322.38      314.38      7.47 o 
  -4  10   2       23.74       21.67      2.66 o 
  -3  10   2      596.93      596.53     10.92 o 
  -2  10   2       22.95       21.72      2.80 o 
  -1  10   2      311.22      298.31     15.33 o 
   0  10   2       91.80      102.82      8.39 o 
   1  10   2       64.84       70.13      7.22 o 
  -7  11   2        7.45        1.71      1.88 o 
  -6  11   2       21.55       23.51      2.86 o 
  -5  11   2        0.76        0.00      1.74 o 
  -4  11   2       61.09       65.85      4.11 o 
  -3  11   2        0.20        1.73      2.77 o 
  -2  11   2      183.58      179.87      6.20 o 
  -1  11   2       68.09       69.56      9.31 o 
   1 -13   3       33.75       24.71      6.71 o 
   2 -13   3      124.39      142.97      6.66 o 
   3 -13   3        1.34        2.54      2.26 o 
   4 -13   3       90.17      107.69      7.30 o 
   5 -13   3        4.13        1.79      2.13 o 
   6 -13   3       83.32       72.66      5.78 o 
  -2 -12   3       17.73       14.65      2.67 o 
  -1 -12   3       40.28       36.03      3.71 o 
   0 -12   3       12.05       13.02      2.91 o 
   1 -12   3      215.37      224.51      7.82 o 
   2 -12   3       30.55       29.27      3.51 o 
   3 -12   3      234.01      226.25      7.42 o 
   4 -12   3      109.73      104.74      5.12 o 
   5 -12   3       43.49       48.82      3.77 o 
   6 -12   3      300.35      290.59      7.00 o 
   7 -12   3        8.24        5.21      1.70 o 
   8 -12   3       11.00       12.44      2.03 o 
  -4 -11   3        2.54        1.37      2.54 o 
  -3 -11   3       12.87       14.27      2.61 o 
  -2 -11   3      179.61      180.38      5.85 o 
  -1 -11   3       33.35       36.13      3.51 o 
   0 -11   3       76.81       75.05      3.38 o 
   1 -11   3       49.13       52.34      3.04 o 
   2 -11   3       26.72       20.07      2.78 o 
   3 -11   3      270.17      280.28      7.71 o 
   4 -11   3       48.28       41.20      3.32 o 
   5 -11   3      539.18      515.85      9.24 o 
   6 -11   3        8.87        9.59      2.94 o 
   7 -11   3      266.27      268.00      6.12 o 
   8 -11   3      172.61      160.86      4.64 o 
   9 -11   3      109.20      117.20      3.95 o 
  -5 -10   3        3.36        0.36      1.85 o 
  -4 -10   3       65.70       65.93      6.79 o 
  -3 -10   3        0.44        0.00      1.72 o 
  -2 -10   3      392.85      378.00     10.84 o 
  -1 -10   3       47.65       50.78      4.74 o 
   0 -10   3      175.25      176.74      4.57 o 
   1 -10   3      573.39      600.30     11.59 o 
   2 -10   3      294.89      305.56      7.74 o 
   3 -10   3       60.74       50.44      3.37 o 
   4 -10   3      130.35      127.22      4.13 o 
   5 -10   3        3.74        3.76      1.67 o 
   6 -10   3      319.44      305.58      6.23 o 
   7 -10   3      183.71      165.14      4.40 o 
   8 -10   3        4.86        6.20      1.38 o 
   9 -10   3      244.65      234.09      5.01 o 
  10 -10   3       54.66       57.49      2.52 o 
  -6  -9   3      345.29      335.42     16.38 o 
  -5  -9   3       83.43       89.32      4.42 o 
  -4  -9   3      299.47      313.80      7.95 o 
  -3  -9   3        5.72        5.44      2.39 o 
  -2  -9   3      135.64      131.11      4.49 o 
  -1  -9   3      703.32      675.15     10.10 o 
   0  -9   3       26.66       27.95      2.44 o 
   1  -9   3      803.13      778.87     11.00 o 
   2  -9   3       18.39       17.19      2.16 o 
   3  -9   3      169.12      162.98      4.96 o 
   4  -9   3      310.33      300.79      5.97 o 
   5  -9   3      224.21      222.31      4.95 o 
   6  -9   3      137.84      130.32      4.04 o 
   7  -9   3      599.34      623.73      8.97 o 
   8  -9   3      166.63      179.98      4.72 o 
   9  -9   3       72.08       73.08      2.40 o 
  10  -9   3        0.07        0.00      2.01 o 
  11  -9   3        0.46        0.95      2.78 o 
  -7  -8   3       75.40       79.02      7.82 o 
  -6  -8   3      722.38      737.19     36.79 o 
  -5  -8   3        4.90        4.19      3.09 o 
  -4  -8   3       19.32       16.58      2.89 o 
  -3  -8   3      242.26      218.05      5.74 o 
  -2  -8   3       75.21       78.07      3.43 o 
  -1  -8   3       68.96       61.97      2.67 o 
   0  -8   3      302.15      302.06      6.07 o 
   1  -8   3      306.78      286.67      5.05 o 
   2  -8   3     1226.34     1230.25     17.24 o 
   3  -8   3      199.33      182.28      4.28 o 
   4  -8   3       43.95       39.61      2.10 o 
   5  -8   3     1482.59     1469.15     16.71 o 
   6  -8   3      229.26      233.62      5.30 o 
   7  -8   3     1122.13     1116.89     12.07 o 
   8  -8   3      123.12      121.21      3.49 o 
   9  -8   3      290.32      311.24     11.63 o 
  10  -8   3        8.91       10.05      2.47 o 
  11  -8   3        1.76        0.57      3.67 o 
  -8  -7   3       46.71       42.69      3.86 o 
  -7  -7   3       29.96       27.02      4.77 o 
  -6  -7   3       74.14       64.55      3.92 o 
  -5  -7   3     1675.89     1677.25     23.35 o 
  -4  -7   3      604.20      611.09     11.28 o 
  -3  -7   3       81.66       85.55      7.38 o 
  -2  -7   3       31.01       32.87      1.82 o 
  -1  -7   3       96.36       96.47      3.34 o 
   0  -7   3     1963.26     1873.95     21.88 o 
   1  -7   3      147.23      149.21      3.09 o 
   2  -7   3     4433.12     4546.51     51.16 o 
   3  -7   3      787.64      856.71     11.64 o 
   4  -7   3        6.60        5.52      0.99 o 
   5  -7   3     1145.44     1139.44     13.03 o 
   6  -7   3      184.43      200.78      3.45 o 
   7  -7   3       64.09       66.12      2.02 o 
   8  -7   3       34.83       26.99      2.76 o 
   9  -7   3      148.51      141.93      5.38 o 
  10  -7   3      190.61      186.55      7.55 o 
  -9  -6   3        1.08        0.19      2.14 o 
  -8  -6   3        0.75        1.74      1.19 o 
  -7  -6   3       90.53       90.27      3.30 o 
  -6  -6   3      517.45      492.14      7.76 o 
  -5  -6   3      543.36      519.76     26.95 o 
  -4  -6   3        9.03        4.01      1.33 o 
  -3  -6   3       17.63       14.95      1.14 o 
  -2  -6   3      172.19      166.67      2.93 o 
  -1  -6   3      874.78      814.80      8.09 o 
   0  -6   3      620.31      633.85      9.90 o 
   1  -6   3       52.66       56.29      1.88 o 
   2  -6   3      124.91      175.09      3.18 o 
   3  -6   3     4035.13     4170.77     32.64 o 
   4  -6   3      373.02      414.97      5.05 o 
   5  -6   3       58.70       59.53      1.80 o 
   6  -6   3        5.34        6.45      0.85 o 
   7  -6   3      138.12      143.95      4.73 o 
   8  -6   3     2116.50     2122.92     27.64 o 
   9  -6   3       31.54       32.27      3.71 o 
 -10  -5   3       17.31       21.85      6.15 o 
  -9  -5   3        2.35        0.83      1.94 o 
  -8  -5   3       29.02       33.93      3.01 o 
  -7  -5   3        1.52        3.15      1.16 o 
  -6  -5   3        3.94        2.46      1.21 o 
  -5  -5   3      190.11      194.03      5.62 o 
  -4  -5   3     1100.71     1094.67     12.21 o 
  -3  -5   3       27.32       29.01      1.51 o 
  -2  -5   3      182.50      185.09      2.89 o 
  -1  -5   3        1.27        1.74      0.72 o 
   0  -5   3      746.93      776.16      7.97 o 
   1  -5   3     1981.99     1820.04     21.75 o 
   2  -5   3      205.10      182.03      2.93 o 
   3  -5   3     2863.48     2985.28     23.47 o 
   4  -5   3       90.55       91.16      2.66 o 
   5  -5   3      332.53      326.83      4.22 o 
   6  -5   3       86.42       94.22      4.14 o 
   7  -5   3      162.90      186.31      6.25 o 
   8  -5   3      472.01      462.78     11.14 o 
   9  -5   3     2038.28     1900.70     38.07 o 
  10  -5   3       21.27       19.26      2.09 o 
  11  -5   3       58.49       69.63      3.33 o 
 -10  -4   3       94.61       91.67      5.08 o 
  -9  -4   3      334.90      345.22      8.06 o 
  -8  -4   3       25.99       25.85      3.56 o 
  -7  -4   3        0.12        0.00      0.84 o 
  -6  -4   3       40.08       41.01      2.05 o 
  -5  -4   3        4.58        5.05      1.09 o 
  -4  -4   3    14758.86    15165.27    123.17 o 
  -3  -4   3      550.71      532.27      5.26 o 
  -2  -4   3      572.90      652.10      6.00 o 
  -1  -4   3      134.14      143.07      2.80 o 
   0  -4   3     1033.18      984.73     11.06 o 
   1  -4   3       17.59       20.61      1.46 o 
   2  -4   3     1564.44     1574.71     15.93 o 
   3  -4   3      822.44      869.10      6.95 o 
   4  -4   3     2635.27     2796.95     24.66 o 
   5  -4   3       50.64       43.18      1.27 o 
   6  -4   3       55.80       63.20      1.60 o 
   7  -4   3        8.17        8.02      0.84 o 
   8  -4   3     1121.10     1115.52     17.82 o 
   9  -4   3      776.11      784.25     18.43 o 
  10  -4   3      176.65      183.23      8.74 o 
  11  -4   3        0.15        0.00      1.21 o 
 -11  -3   3      139.23      145.13      6.05 o 
 -10  -3   3      101.68       99.70      5.02 o 
  -9  -3   3       63.91       69.20      3.61 o 
  -8  -3   3        1.57        1.18      1.31 o 
  -7  -3   3      438.40      451.26     10.55 o 
  -6  -3   3       37.53       37.54      1.75 o 
  -5  -3   3     1287.81     1214.03     12.60 o 
  -4  -3   3     1339.22     1351.84     11.43 o 
  -3  -3   3     6836.49     6977.19     78.81 o 
  -2  -3   3     2498.82     2587.72     22.76 o 
  -1  -3   3      540.51      422.19      5.67 o 
   0  -3   3     1036.27      932.37     11.55 o 
   1  -3   3     2557.38     2540.10     24.44 o 
   2  -3   3     1845.01     1821.91     17.66 o 
   3  -3   3    13941.30    14845.64    122.61 o 
   4  -3   3     5955.74     6360.38     70.65 o 
   5  -3   3       22.32       24.28      1.13 o 
   6  -3   3       42.32       33.06      1.45 o 
   7  -3   3      121.98      128.42      3.53 o 
   8  -3   3      985.08      961.43     22.43 o 
   9  -3   3       63.06       68.88      6.65 o 
  10  -3   3      260.23      253.05      6.48 o 
  11  -3   3       38.80       33.67      2.75 o 
 -11  -2   3        1.14        0.00      1.80 o 
 -10  -2   3      285.20      280.36      6.82 o 
  -9  -2   3      249.62      253.41      6.18 o 
  -8  -2   3      303.67      293.89      6.38 o 
  -7  -2   3       88.81       81.37      3.16 o 
  -6  -2   3      184.68      183.56      4.43 o 
  -5  -2   3      194.27      238.65      3.80 o 
  -4  -2   3     5794.14     6030.50     45.75 o 
  -3  -2   3     2132.74     1909.43     15.76 o 
  -2  -2   3       48.96       87.75      1.85 o 
  -1  -2   3      679.34      792.16      8.04 o 
   0  -2   3       89.31       60.03      2.74 o 
   1  -2   3     6228.79     6459.64     77.11 o 
   2  -2   3    11570.63    11842.41     97.62 o 
   3  -2   3     3850.27     4126.67     31.85 o 
   4  -2   3     1202.63     1390.90     12.59 o 
   5  -2   3      109.05       80.77      1.80 o 
   6  -2   3      119.56      134.26      2.58 o 
   7  -2   3       10.81       12.84      2.47 o 
   8  -2   3      208.18      220.82      5.80 o 
   9  -2   3      476.61      463.72      9.83 o 
  10  -2   3      381.40      371.77      8.93 o 
  11  -2   3        8.95        9.02      2.17 o 
 -11  -1   3      183.24      179.35      6.19 o 
 -10  -1   3      259.94      255.32      6.29 o 
  -9  -1   3     1093.57     1099.14     14.97 o 
  -8  -1   3      204.91      204.98      5.02 o 
  -7  -1   3        0.57        1.57      0.98 o 
  -6  -1   3      376.91      365.01      7.47 o 
  -5  -1   3      317.58      313.18      4.36 o 
  -4  -1   3     2955.29     2900.65     26.28 o 
  -3  -1   3     2025.17     2173.20     17.42 o 
  -2  -1   3      226.52      234.16      3.69 o 
  -1  -1   3      552.18      492.12      8.24 o 
   0  -1   3      573.37      602.48      5.99 o 
   1  -1   3     1426.14     1573.17     32.24 o 
   2  -1   3     4357.62     4491.36     42.98 o 
   3  -1   3      767.41      752.89      7.51 o 
   4  -1   3     2420.85     2417.34     24.16 o 
   5  -1   3      838.83      815.60      9.69 o 
   6  -1   3      138.14      141.21      5.16 o 
   7  -1   3      245.11      246.56      6.45 o 
   8  -1   3        4.16        2.02      2.66 o 
   9  -1   3      279.41      279.45      7.69 o 
  10  -1   3       87.01       80.36      4.44 o 
  11  -1   3       69.13       69.16      4.45 o 
 -12   0   3       38.09       40.85      3.53 o 
 -11   0   3      762.08      768.29     13.73 o 
 -10   0   3       77.71       78.58      3.94 o 
  -9   0   3       15.14       16.58      1.91 o 
  -8   0   3      159.27      148.14      4.13 o 
  -7   0   3       11.42        8.49      1.30 o 
  -6   0   3      333.46      366.80      7.49 o 
  -5   0   3       53.51       61.61      1.95 o 
  -4   0   3        8.46       11.13      0.80 o 
  -3   0   3     3389.04     3413.36     33.23 o 
  -2   0   3       30.76       38.18      1.86 o 
  -1   0   3      328.05      333.03      4.06 o 
   0   0   3        1.90        4.58      1.79 o 
   1   0   3     1396.39     1432.21     16.86 o 
   2   0   3     1048.23     1026.21     15.68 o 
   3   0   3      430.01      439.90      6.65 o 
   4   0   3       40.15       29.12      1.65 o 
   5   0   3      213.25      203.90      9.19 o 
   6   0   3     1106.94     1143.89     15.69 o 
   7   0   3      329.57      311.63      8.08 o 
   8   0   3      208.39      222.66     13.40 o 
   9   0   3        9.33        8.43      2.10 o 
  10   0   3       58.76       65.79      4.45 o 
 -12   1   3      145.99      136.08      9.05 o 
 -11   1   3       35.84       35.24      2.77 o 
 -10   1   3      528.05      533.64      9.22 o 
  -9   1   3      107.63      101.88      4.02 o 
  -8   1   3       73.44       68.88      2.83 o 
  -7   1   3      388.94      397.95      6.65 o 
  -6   1   3     1491.47     1514.57     17.04 o 
  -5   1   3      255.77      212.32      3.63 o 
  -4   1   3      357.54      442.71      6.28 o 
  -3   1   3       82.68       66.03      1.97 o 
  -2   1   3        6.65        8.65      1.01 o 
  -1   1   3     2211.64     2157.02     21.86 o 
   0   1   3     6405.43     6134.91     65.19 o 
   1   1   3     1186.29     1309.70     13.33 o 
   2   1   3      332.34      387.49      7.95 o 
   3   1   3       88.68       90.67      2.38 o 
   4   1   3      353.16      379.35      8.42 o 
   5   1   3     2161.92     2132.19     26.40 o 
   6   1   3       40.58       44.66      3.25 o 
   7   1   3       49.70       49.04      3.60 o 
   8   1   3       44.42       43.27      3.70 o 
   9   1   3        9.75        8.48      2.37 o 
  10   1   3      275.60      260.56     11.97 o 
 -12   2   3        1.14        2.92      1.75 o 
 -11   2   3       15.85       12.73      1.91 o 
 -10   2   3      209.23      214.28      5.35 o 
  -9   2   3       20.07       19.95      1.90 o 
  -8   2   3       14.91       20.46      1.76 o 
  -7   2   3      546.39      466.65      7.38 o 
  -6   2   3       40.34       30.73      1.79 o 
  -5   2   3     3680.24     3789.14     37.50 o 
  -4   2   3       82.60      102.94      2.66 o 
  -3   2   3     1265.74     1284.88     14.13 o 
  -2   2   3     6865.63     6967.47     65.40 o 
  -1   2   3       17.49       18.13      1.26 o 
   0   2   3     5114.11     5337.92     49.67 o 
   1   2   3      103.82      128.32      3.21 o 
   2   2   3     1264.06     1368.86     14.76 o 
   3   2   3     2368.81     2368.43     23.76 o 
   4   2   3      389.77      370.44      5.48 o 
   5   2   3      467.90      442.08     24.52 o 
   6   2   3      845.04      863.25     17.00 o 
   7   2   3        4.42        6.39      2.10 o 
   8   2   3      360.56      373.20     10.65 o 
   9   2   3       25.57       27.38      3.67 o 
 -12   3   3      264.74      289.16      8.50 o 
 -11   3   3       29.71       30.99      2.70 o 
 -10   3   3        4.60        4.26      1.42 o 
  -9   3   3      868.21      883.46     12.26 o 
  -8   3   3       64.99       66.26      3.96 o 
  -7   3   3     3169.44     3125.66     32.34 o 
  -6   3   3       70.64       79.47      2.68 o 
  -5   3   3       75.58       85.92      2.66 o 
  -4   3   3       92.67       80.18      2.50 o 
  -3   3   3     1203.14     1286.32     14.46 o 
  -2   3   3     3663.13     3752.94     36.79 o 
  -1   3   3     4368.95     4600.04     39.61 o 
   0   3   3       89.47      120.70      3.41 o 
   1   3   3     1223.57     1223.31     17.87 o 
   2   3   3     1299.22     1370.85     14.60 o 
   3   3   3      151.79      173.61      5.70 o 
   4   3   3     1049.85     1067.04     12.79 o 
   5   3   3      121.47      118.37      3.28 o 
   6   3   3     1339.99     1341.28     24.34 o 
   7   3   3        0.56        0.00      1.85 o 
   8   3   3      102.23      104.95      7.82 o 
   9   3   3        6.56       10.48      3.03 o 
 -12   4   3      197.72      210.50      7.54 o 
 -11   4   3        5.60        3.30      1.99 o 
 -10   4   3       66.69       63.34      3.05 o 
  -9   4   3      898.36      891.40     12.52 o 
  -8   4   3      367.93      381.88      6.88 o 
  -7   4   3       52.32       46.08      2.34 o 
  -6   4   3      971.38      926.29     14.85 o 
  -5   4   3      658.91      689.73      9.50 o 
  -4   4   3     1684.11     1733.91     19.14 o 
  -3   4   3      158.58      173.25      3.88 o 
  -2   4   3     1537.01     1483.34     12.51 o 
  -1   4   3     2562.94     2749.05     20.76 o 
   0   4   3        6.63        9.09      1.03 o 
   1   4   3      645.27      594.80      6.85 o 
   2   4   3      627.28      718.80      9.55 o 
   3   4   3       66.65       59.57      2.97 o 
   4   4   3      968.39      952.71     13.97 o 
   5   4   3        1.81        3.01      1.30 o 
   6   4   3      141.72      149.84     15.36 o 
   7   4   3      156.24      161.60      8.46 o 
   8   4   3      228.54      236.72      9.48 o 
 -12   5   3       32.83       31.26      2.90 o 
 -11   5   3       47.01       47.88      3.13 o 
 -10   5   3      135.02      134.18      4.25 o 
  -9   5   3        7.18        7.38      1.53 o 
  -8   5   3      239.09      236.03      5.33 o 
  -7   5   3     1106.65     1055.85     13.74 o 
  -6   5   3      621.48      596.58      9.24 o 
  -5   5   3      102.18      103.15      5.20 o 
  -4   5   3       59.01       52.20      2.19 o 
  -3   5   3      286.86      284.30      4.94 o 
  -2   5   3     2288.08     2323.77     24.64 o 
  -1   5   3      897.62      912.00     10.14 o 
   0   5   3      105.28      103.68      3.72 o 
   1   5   3       50.87       65.94      3.30 o 
   2   5   3      751.26      739.10     10.93 o 
   3   5   3       12.44       12.80      1.94 o 
   4   5   3       21.91       16.72      2.39 o 
   5   5   3       24.50       25.58      2.44 o 
   6   5   3       25.24       28.97      4.11 o 
   7   5   3      121.26      139.69      7.54 o 
 -11   6   3       51.15       55.22      3.43 o 
 -10   6   3        6.54        7.32      1.77 o 
  -9   6   3      566.33      555.72      9.40 o 
  -8   6   3      242.68      231.55      5.50 o 
  -7   6   3      172.98      176.86      4.67 o 
  -6   6   3       22.93       21.30      1.98 o 
  -5   6   3        3.16        3.95      1.16 o 
  -4   6   3       97.03       99.72      3.09 o 
  -3   6   3      410.32      418.76      7.29 o 
  -2   6   3       42.57       36.62      1.96 o 
  -1   6   3      316.65      311.30      5.33 o 
   0   6   3      307.45      325.52      6.90 o 
   1   6   3      293.05      305.16     12.89 o 
   2   6   3      282.72      286.97     10.52 o 
   3   6   3        1.15        0.00      1.90 o 
   4   6   3        9.70       10.20      3.10 o 
   5   6   3       43.05       53.21      4.69 o 
   6   6   3       53.50       60.43      4.37 o 
 -11   7   3       33.14       41.78      3.23 o 
 -10   7   3      478.65      460.84      9.66 o 
  -9   7   3       16.41       14.28      1.96 o 
  -8   7   3        3.20        1.03      1.31 o 
  -7   7   3       33.17       27.28      3.22 o 
  -6   7   3      950.55      956.26     12.14 o 
  -5   7   3      715.07      705.91      9.82 o 
  -4   7   3      279.86      273.05      6.05 o 
  -3   7   3     1362.89     1405.11     17.51 o 
  -2   7   3        7.76        7.37      3.19 o 
  -1   7   3     1121.44     1159.27     19.50 o 
   0   7   3        4.62        5.73      2.10 o 
   1   7   3      262.97      276.45     10.90 o 
   2   7   3      113.35      126.63      7.48 o 
   3   7   3      109.57      108.20      7.03 o 
   4   7   3       20.70       19.57      4.05 o 
   5   7   3        1.89        0.00      2.60 o 
 -10   8   3       60.90       61.15      3.81 o 
  -9   8   3        0.34        0.75      1.46 o 
  -8   8   3      309.62      304.01      6.41 o 
  -7   8   3       10.44       10.14      1.77 o 
  -6   8   3      836.84      831.42     11.50 o 
  -5   8   3        6.67        2.38      1.51 o 
  -4   8   3      134.20      133.19      4.53 o 
  -3   8   3      838.80      842.05     12.69 o 
  -2   8   3      779.63      769.53     12.60 o 
  -1   8   3      521.33      549.52     18.91 o 
   0   8   3      287.45      297.09      9.02 o 
   1   8   3      313.64      325.99     12.61 o 
   2   8   3      280.69      291.40     11.97 o 
   3   8   3      224.70      238.82     10.96 o 
   4   8   3       22.08       24.26      4.75 o 
  -9   9   3       69.63       64.15      3.74 o 
  -8   9   3      194.17      184.03      5.63 o 
  -7   9   3       10.73       11.13      2.00 o 
  -6   9   3       54.34       53.89      3.42 o 
  -5   9   3      850.73      868.06     13.47 o 
  -4   9   3      509.59      498.61      9.54 o 
  -3   9   3       49.36       51.32      3.45 o 
  -2   9   3      110.09       99.58      9.00 o 
  -1   9   3        0.46        4.68      2.44 o 
   0   9   3      155.86      182.63     10.07 o 
   1   9   3       16.28       19.95      4.62 o 
   2   9   3       71.80       72.41      7.03 o 
  -8  10   3       22.56       32.79      3.96 o 
  -7  10   3      107.53      108.30      4.74 o 
  -6  10   3        1.64        4.84      2.31 o 
  -5  10   3      167.69      179.04      8.69 o 
  -4  10   3        1.43        0.00      1.67 o 
  -3  10   3        0.38        0.00      1.48 o 
  -2  10   3       67.27       59.86      8.11 o 
  -1  10   3       36.18       42.65      4.66 o 
   0  10   3        3.44        2.22      3.48 o 
   0 -13   4        1.44        1.99      1.91 o 
   1 -13   4        2.14        0.00      2.88 o 
   2 -13   4        1.45        1.20      2.31 o 
   3 -13   4        4.88        0.00      2.15 o 
   4 -13   4      108.71      123.83      7.72 o 
   5 -13   4      111.23      101.05      7.18 o 
   6 -13   4      114.91      118.31      5.42 o 
  -2 -12   4       97.79      105.08      6.14 o 
  -1 -12   4      216.11      206.93      7.23 o 
   0 -12   4        1.74        0.83      2.44 o 
   1 -12   4       43.29       39.96      4.87 o 
   2 -12   4        6.64        6.49      2.36 o 
   3 -12   4      572.07      594.03     14.79 o 
   4 -12   4      181.11      165.98      6.17 o 
   5 -12   4      151.69      169.52      6.04 o 
   6 -12   4        0.52        1.69      1.55 o 
   7 -12   4       92.73       89.56      4.36 o 
   8 -12   4        3.52        0.18      1.54 o 
  -4 -11   4      218.41      220.17      6.85 o 
  -3 -11   4       20.27       22.66      2.85 o 
  -2 -11   4      467.75      490.03      9.82 o 
  -1 -11   4       10.71        5.58      2.22 o 
   0 -11   4       48.72       39.37      4.63 o 
   1 -11   4      119.27      111.97      9.64 o 
   2 -11   4       21.21       20.01      2.76 o 
   3 -11   4      146.62      137.95      5.36 o 
   4 -11   4      382.05      378.54      8.72 o 
   5 -11   4      203.19      205.72      5.50 o 
   6 -11   4      101.23      109.58      4.00 o 
   7 -11   4      187.71      186.54      4.99 o 
   8 -11   4        9.01       10.06      1.69 o 
   9 -11   4      131.40      147.30      4.24 o 
  -5 -10   4        4.22        5.14      2.12 o 
  -4 -10   4      160.35      165.26      7.00 o 
  -3 -10   4      464.14      447.33      9.26 o 
  -2 -10   4        0.44        2.06      1.62 o 
  -1 -10   4       99.52       91.28      3.94 o 
   0 -10   4      421.05      431.39      7.42 o 
   1 -10   4       31.76       29.64      2.75 o 
   2 -10   4      237.19      255.28      6.96 o 
   3 -10   4       54.41       57.55      3.51 o 
   4 -10   4      445.96      433.83      8.91 o 
   5 -10   4        0.99        1.95      1.26 o 
   6 -10   4      172.72      183.90      4.68 o 
   7 -10   4      280.33      279.67      5.73 o 
   8 -10   4        5.30        9.56      1.58 o 
   9 -10   4       81.61       80.14      3.36 o 
  10 -10   4       64.24       74.77      6.02 o 
  -6  -9   4       31.39       29.22      3.12 o 
  -5  -9   4       37.81       28.30      2.98 o 
  -4  -9   4      121.01      120.62      4.37 o 
  -3  -9   4       97.66      103.96      4.22 o 
  -2  -9   4      376.03      360.63      7.49 o 
  -1  -9   4       55.87       47.13      2.90 o 
   0  -9   4        0.69        1.11      1.34 o 
   1  -9   4      176.89      164.01      3.50 o 
   2  -9   4      656.54      679.71     11.76 o 
   3  -9   4       31.39       27.55      2.44 o 
   4  -9   4        2.42        3.13      1.72 o 
   5  -9   4     1548.28     1579.94     18.27 o 
   6  -9   4      434.81      418.53     10.99 o 
   7  -9   4      808.93      825.39     10.81 o 
   8  -9   4       80.91       90.83      2.79 o 
   9  -9   4       47.63       43.93      4.11 o 
  10  -9   4      138.43      158.05     10.58 o 
  -7  -8   4        0.09        2.65      6.40 o 
  -6  -8   4      133.81      131.42      4.67 o 
  -5  -8   4      115.15      109.34      4.10 o 
  -4  -8   4       70.34       62.15      3.12 o 
  -3  -8   4      222.36      204.72      5.43 o 
  -2  -8   4       60.01       61.56      2.52 o 
  -1  -8   4      427.08      428.05      9.60 o 
   0  -8   4     2566.27     2591.95     26.55 o 
   1  -8   4      754.03      765.52     10.69 o 
   2  -8   4       14.33       18.34      3.31 o 
   3  -8   4       32.80       39.71      2.72 o 
   4  -8   4       73.45       70.46      2.63 o 
   5  -8   4      618.34      621.40      8.66 o 
   6  -8   4      540.05      525.82      7.51 o 
   7  -8   4      520.76      534.15      9.59 o 
   8  -8   4        5.64        8.89      1.63 o 
   9  -8   4        2.43        0.71      2.66 o 
  -8  -7   4       31.71       26.23      3.02 o 
  -7  -7   4      101.90      106.66      5.04 o 
  -6  -7   4       26.38       25.67      2.42 o 
  -5  -7   4      118.70      125.01      4.07 o 
  -4  -7   4        2.18        2.52      1.23 o 
  -3  -7   4       38.00       33.69      2.20 o 
  -2  -7   4      148.88      158.21      4.08 o 
  -1  -7   4      449.92      437.77      6.03 o 
   0  -7   4     2750.32     2656.59     26.57 o 
   1  -7   4      212.86      229.38      3.76 o 
   2  -7   4      236.32      242.72      7.85 o 
   3  -7   4      132.47      117.02      3.13 o 
   4  -7   4       26.05       24.04      1.63 o 
   5  -7   4       98.45       89.16      2.52 o 
   6  -7   4      122.13      119.27      3.17 o 
   7  -7   4     1135.69     1133.10     12.55 o 
   8  -7   4     1283.53     1370.44     23.11 o 
  -9  -6   4        1.95        3.30      2.25 o 
  -8  -6   4      128.94      125.25      6.42 o 
  -7  -6   4      174.18      177.24      4.51 o 
  -6  -6   4       89.21       77.53      3.23 o 
  -5  -6   4      137.83      140.79      3.39 o 
  -4  -6   4      204.07      214.85      3.99 o 
  -3  -6   4       46.18       48.31      1.69 o 
  -2  -6   4      783.12      723.51      8.15 o 
  -1  -6   4      281.56      261.27      3.55 o 
   0  -6   4      214.35      216.74      3.52 o 
   1  -6   4     1988.15     1914.88     30.61 o 
   2  -6   4      498.84      505.48     11.81 o 
   3  -6   4        2.44        6.21      0.74 o 
   4  -6   4     1285.45     1338.13     11.63 o 
   5  -6   4      480.55      470.13      4.87 o 
   6  -6   4     1481.03     1483.88     14.61 o 
   7  -6   4        4.70        0.68      1.18 o 
   8  -6   4      273.86      280.82     11.59 o 
 -10  -5   4        0.31        0.00      1.96 o 
  -9  -5   4      112.42      115.11      5.50 o 
  -8  -5   4       44.84       41.69      2.21 o 
  -7  -5   4      176.33      170.09      5.96 o 
  -6  -5   4     1159.17     1163.55     13.79 o 
  -5  -5   4       22.53       21.17      1.74 o 
  -4  -5   4      337.72      318.16      4.75 o 
  -3  -5   4        2.27        3.46      0.95 o 
  -2  -5   4        1.52        0.02      0.54 o 
  -1  -5   4     1365.56     1303.32     33.38 o 
   0  -5   4      236.11      250.22      3.60 o 
   1  -5   4     2064.83     1975.99     37.40 o 
   2  -5   4        1.18        5.71      1.65 o 
   3  -5   4      427.15      415.95      4.52 o 
   4  -5   4      194.09      210.60      2.72 o 
   5  -5   4     1026.46     1087.76     10.96 o 
   6  -5   4        4.59        2.26      0.66 o 
   7  -5   4      143.17      144.87      2.69 o 
   8  -5   4      182.32      189.98      5.95 o 
   9  -5   4      174.41      176.30      6.08 o 
  10  -5   4       75.03       61.32      3.74 o 
  11  -5   4        1.45        1.57      1.23 o 
 -10  -4   4        1.58        3.35      2.45 o 
  -9  -4   4        0.05        0.00      1.54 o 
  -8  -4   4      142.19      148.88      7.96 o 
  -7  -4   4      334.39      337.97      6.18 o 
  -6  -4   4      818.60      852.91     10.21 o 
  -5  -4   4     1604.20     1700.90     15.24 o 
  -4  -4   4     2581.55     2680.93     20.90 o 
  -3  -4   4       23.47       18.65      1.04 o 
  -2  -4   4     1214.74     1202.61      9.68 o 
  -1  -4   4        1.14        0.47      0.49 o 
   0  -4   4      442.19      420.05      4.86 o 
   1  -4   4      165.67      124.86      2.61 o 
   2  -4   4     8373.77     8828.90     66.85 o 
   3  -4   4     2897.34     3174.01     24.69 o 
   4  -4   4      443.71      417.90      4.00 o 
   5  -4   4      524.22      585.56      5.21 o 
   6  -4   4      180.02      187.20      2.37 o 
   7  -4   4      368.44      339.29      9.44 o 
   8  -4   4       89.31       89.51      4.56 o 
   9  -4   4       18.10       20.08      2.66 o 
  10  -4   4      266.73      270.88      6.53 o 
  11  -4   4       18.89       17.53      2.10 o 
 -11  -3   4        1.25        2.40      1.99 o 
 -10  -3   4      116.31      113.45      5.26 o 
  -9  -3   4      109.03      108.39      4.32 o 
  -8  -3   4      124.31      126.92      5.18 o 
  -7  -3   4       76.73       84.85      3.49 o 
  -6  -3   4      143.96      151.80      3.32 o 
  -5  -3   4      511.26      465.47      6.38 o 
  -4  -3   4     4489.50     4438.85     32.48 o 
  -3  -3   4     1773.17     1743.31     14.73 o 
  -2  -3   4     1049.19     1132.56     10.59 o 
  -1  -3   4      783.35      716.31      6.87 o 
   0  -3   4       46.78       40.82      1.25 o 
   1  -3   4     1321.83     1278.66     15.29 o 
   2  -3   4      847.93      888.29     15.41 o 
   3  -3   4     3148.50     3346.25     31.86 o 
   4  -3   4      398.40      494.96      5.96 o 
   5  -3   4     1038.14     1018.87     10.26 o 
   6  -3   4       15.96       16.45      1.77 o 
   7  -3   4        4.12        1.65      1.58 o 
   8  -3   4      250.84      245.85      9.00 o 
   9  -3   4      260.32      254.22      9.69 o 
  10  -3   4      438.48      427.08     13.84 o 
  11  -3   4        1.00        0.76      1.63 o 
 -11  -2   4      307.43      315.92      8.70 o 
 -10  -2   4      369.35      352.06      7.99 o 
  -9  -2   4      374.80      366.07      7.66 o 
  -8  -2   4      275.09      248.99      5.90 o 
  -7  -2   4        0.69        0.00      1.02 o 
  -6  -2   4      229.97      214.90      3.68 o 
  -5  -2   4     1116.19     1175.75     12.08 o 
  -4  -2   4     2089.38     2191.81     18.24 o 
  -3  -2   4      195.21      202.92      3.07 o 
  -2  -2   4       50.47       31.33      1.73 o 
  -1  -2   4      104.41      136.31      3.24 o 
   0  -2   4      184.12      197.69      3.24 o 
   1  -2   4      448.96      440.77      6.34 o 
   2  -2   4     1422.99     1427.07     18.49 o 
   3  -2   4      495.18      403.96      4.16 o 
   4  -2   4      527.32      612.16      7.40 o 
   5  -2   4        4.90        7.54      1.21 o 
   6  -2   4      165.77      169.58      7.09 o 
   7  -2   4      261.00      259.66      9.69 o 
   8  -2   4      119.29      119.22      6.59 o 
   9  -2   4       97.11      101.05      4.44 o 
  10  -2   4       39.65       37.61      3.17 o 
 -11  -1   4      144.08      143.08      5.68 o 
 -10  -1   4      151.81      141.79      4.79 o 
  -9  -1   4       23.44       21.45      2.22 o 
  -8  -1   4        0.49        0.17      1.07 o 
  -7  -1   4       56.10       59.55      2.78 o 
  -6  -1   4        1.08        1.43      0.92 o 
  -5  -1   4      222.43      208.33      4.24 o 
  -4  -1   4     1024.37      956.41      9.66 o 
  -3  -1   4     2497.62     2305.37     17.36 o 
  -2  -1   4     1164.66     1110.97     10.05 o 
  -1  -1   4     1882.06     1874.74     17.15 o 
   0  -1   4      219.27      233.79      3.10 o 
   1  -1   4     1003.94     1027.35     13.24 o 
   2  -1   4     2122.69     1825.63     38.90 o 
   3  -1   4      117.78      121.87      2.62 o 
   4  -1   4     2789.13     2866.04     32.76 o 
   5  -1   4      402.72      439.26     13.49 o 
   6  -1   4      955.98      995.51     25.21 o 
   7  -1   4       37.11       44.98      4.62 o 
   8  -1   4        7.85        8.01      2.09 o 
   9  -1   4        5.38        5.83      1.79 o 
  10  -1   4      117.43      109.73      5.37 o 
 -12   0   4        0.64        0.00      1.78 o 
 -11   0   4       46.76       44.72      3.52 o 
 -10   0   4      378.57      384.55      7.91 o 
  -9   0   4      116.13      117.64      4.01 o 
  -8   0   4       38.53       44.77      2.58 o 
  -7   0   4      213.70      232.31      6.01 o 
  -6   0   4       93.73       87.88      3.91 o 
  -5   0   4     2873.80     2917.12     29.90 o 
  -4   0   4      356.46      391.08      4.97 o 
  -3   0   4     1886.59     1855.24     16.78 o 
  -2   0   4       98.04      117.83      3.47 o 
  -1   0   4     1996.98     1923.18     23.37 o 
   0   0   4      773.74      741.59      7.30 o 
   1   0   4      634.46      680.00      7.53 o 
   2   0   4      213.56      215.12      4.58 o 
   3   0   4      301.99      308.14     12.86 o 
   4   0   4       96.68       94.65      4.94 o 
   5   0   4     1101.58     1115.88     28.13 o 
   6   0   4      194.55      221.97     10.14 o 
   7   0   4       43.70       42.65      3.31 o 
   8   0   4      342.14      352.86      9.59 o 
   9   0   4        9.33        8.70      2.30 o 
  10   0   4       65.57       64.72      7.29 o 
 -12   1   4       44.99       51.52      3.81 o 
 -11   1   4        1.31        0.92      1.66 o 
 -10   1   4      143.48      143.41      4.62 o 
  -9   1   4      170.73      170.86      4.75 o 
  -8   1   4      642.40      666.29     10.05 o 
  -7   1   4       96.89      104.56      5.11 o 
  -6   1   4       23.86       18.72      1.63 o 
  -5   1   4      561.19      588.11      8.30 o 
  -4   1   4     1302.42     1324.04     14.96 o 
  -3   1   4       17.97       18.10      1.08 o 
  -2   1   4     5947.62     6156.97     66.32 o 
  -1   1   4       13.74        5.45      0.79 o 
   0   1   4        4.43        1.23      0.52 o 
   1   1   4     1741.35     1737.09     15.93 o 
   2   1   4        1.44        2.59      0.69 o 
   3   1   4     1298.31     1268.79     15.38 o 
   4   1   4       81.10       89.13      6.33 o 
   5   1   4      412.58      399.47     14.63 o 
   6   1   4      781.09      754.30     15.32 o 
   7   1   4       35.64       35.78      3.64 o 
   8   1   4       66.74       66.48      6.94 o 
   9   1   4       69.04       75.40      5.07 o 
 -12   2   4      240.44      261.48      7.46 o 
 -11   2   4       69.37       69.90      3.94 o 
 -10   2   4       12.35       12.15      2.22 o 
  -9   2   4      570.63      586.76     12.04 o 
  -8   2   4        0.05        0.28      0.99 o 
  -7   2   4     1028.50      994.46     12.91 o 
  -6   2   4      286.57      295.90      5.55 o 
  -5   2   4       69.39       84.02      5.71 o 
  -4   2   4     4933.75     4874.74     47.49 o 
  -3   2   4      808.03      966.26     15.16 o 
  -2   2   4      632.64      577.02      7.68 o 
  -1   2   4     4430.48     4850.48     34.63 o 
   0   2   4      590.47      689.84      7.60 o 
   1   2   4      695.24      716.90     12.73 o 
   2   2   4      366.75      364.57      7.82 o 
   3   2   4        6.06        4.42      1.09 o 
   4   2   4     2425.65     2404.95     27.83 o 
   5   2   4      254.35      269.66     13.71 o 
   6   2   4     1679.52     1747.21     29.72 o 
   7   2   4       92.23       94.06      6.43 o 
   8   2   4        3.85        5.92      2.46 o 
   9   2   4       94.25       99.05      6.15 o 
 -12   3   4       48.21       55.98      5.52 o 
 -11   3   4      281.70      297.14      7.58 o 
 -10   3   4        9.66        9.10      1.67 o 
  -9   3   4      674.69      628.41     10.05 o 
  -8   3   4        0.77        1.44      1.09 o 
  -7   3   4      451.66      468.35      7.78 o 
  -6   3   4     1052.56     1010.48     13.07 o 
  -5   3   4      104.54      108.73      5.57 o 
  -4   3   4       21.10       22.72      1.66 o 
  -3   3   4      345.54      353.27      6.93 o 
  -2   3   4      139.14      140.18      2.92 o 
  -1   3   4     3906.69     3737.74     29.51 o 
   0   3   4      430.14      460.15      5.45 o 
   1   3   4      271.71      276.15      5.16 o 
   2   3   4       67.73       65.37      7.78 o 
   3   3   4        5.80        0.00      1.07 o 
   4   3   4      369.97      365.30      7.06 o 
   5   3   4      487.99      499.23     12.67 o 
   6   3   4       83.56       79.31      5.19 o 
   7   3   4       40.88       34.61      6.30 o 
   8   3   4        9.96        9.87      3.01 o 
 -12   4   4       12.59        8.77      2.18 o 
 -11   4   4       49.46       48.12      3.37 o 
 -10   4   4        0.31        0.90      1.32 o 
  -9   4   4      161.19      161.05      4.93 o 
  -8   4   4     1258.76     1261.38     16.16 o 
  -7   4   4       67.50       73.02      3.04 o 
  -6   4   4      251.98      242.02      5.63 o 
  -5   4   4       21.65       24.41      1.88 o 
  -4   4   4      208.00      191.75      5.05 o 
  -3   4   4     1497.28     1501.86     15.44 o 
  -2   4   4      386.37      363.81      5.29 o 
  -1   4   4      537.99      569.17      7.29 o 
   0   4   4       99.75       94.71      3.09 o 
   1   4   4       82.52       94.17      3.56 o 
   2   4   4      861.23      872.12     13.94 o 
   3   4   4        4.34        5.11      1.51 o 
   4   4   4       27.50       21.21      2.38 o 
   5   4   4      271.46      281.61      9.65 o 
   6   4   4       15.49       13.12      3.11 o 
   7   4   4        3.89        2.96      2.73 o 
 -11   5   4        3.25        3.86      1.75 o 
 -10   5   4      137.83      125.39      4.81 o 
  -9   5   4      172.02      167.32      4.85 o 
  -8   5   4      212.39      209.36      5.30 o 
  -7   5   4       97.32       95.21      3.50 o 
  -6   5   4      573.34      556.91     10.42 o 
  -5   5   4       23.35       29.78      2.75 o 
  -4   5   4       48.58       36.70      2.09 o 
  -3   5   4     1156.42     1177.34     13.16 o 
  -2   5   4        7.48        6.27      1.13 o 
  -1   5   4      291.10      300.96      5.05 o 
   0   5   4      694.70      693.40     12.87 o 
   1   5   4        3.89        2.91      2.03 o 
   2   5   4      157.72      158.62      7.41 o 
   3   5   4        4.68        5.51      2.41 o 
   4   5   4      129.08      137.30      5.09 o 
   5   5   4      160.72      174.86      5.38 o 
   6   5   4       65.69       59.23      8.36 o 
 -11   6   4       15.86       17.45      2.58 o 
 -10   6   4      414.67      440.61     14.03 o 
  -9   6   4       97.67       89.03      3.82 o 
  -8   6   4       16.29       13.95      1.92 o 
  -7   6   4       11.64       12.60      1.87 o 
  -6   6   4        7.48        8.21      1.64 o 
  -5   6   4     1008.53     1035.38     12.66 o 
  -4   6   4       52.98       60.77      2.77 o 
  -3   6   4      219.42      206.05      5.17 o 
  -2   6   4      232.70      243.62      5.21 o 
  -1   6   4       12.16       12.46      1.53 o 
   0   6   4        6.19        5.38      2.60 o 
   1   6   4      247.44      274.17     10.52 o 
   2   6   4       70.86       70.06      5.57 o 
   3   6   4      231.52      218.80      9.38 o 
   4   6   4        8.14       10.26      3.17 o 
   5   6   4       30.11       30.03      3.93 o 
 -10   7   4       15.17       15.66      2.49 o 
  -9   7   4        9.47        9.32      2.07 o 
  -8   7   4      459.81      458.96      8.88 o 
  -7   7   4       53.43       52.65      2.89 o 
  -6   7   4      196.51      199.70      4.97 o 
  -5   7   4      129.58      126.22      4.06 o 
  -4   7   4     3800.02     3761.90     39.44 o 
  -3   7   4      252.53      244.10      6.00 o 
  -2   7   4      164.59      167.94      4.64 o 
  -1   7   4      142.62      136.61      5.74 o 
   0   7   4      428.28      444.39     14.57 o 
   1   7   4      721.44      711.02     19.70 o 
   2   7   4      113.99      113.71      7.48 o 
   3   7   4      418.40      415.12     14.13 o 
   4   7   4       27.98       22.24      4.37 o 
 -10   8   4      126.25      129.35      6.54 o 
  -9   8   4      162.52      165.88      5.41 o 
  -8   8   4       21.90       13.66      2.17 o 
  -7   8   4       82.92       84.09      3.71 o 
  -6   8   4      123.22      116.90      4.11 o 
  -5   8   4      758.07      764.66     12.27 o 
  -4   8   4      348.85      339.19      7.71 o 
  -3   8   4      343.74      331.85      7.42 o 
  -2   8   4        9.64       12.24      2.89 o 
  -1   8   4        3.14        6.97      3.17 o 
   0   8   4      191.85      189.28      9.88 o 
   1   8   4       78.93       74.50      6.65 o 
   2   8   4       50.12       31.48      5.19 o 
   3   8   4       20.38       21.41      4.62 o 
  -8   9   4        3.88        3.67      1.82 o 
  -7   9   4      115.70      126.38      5.01 o 
  -6   9   4       29.08       32.15      3.08 o 
  -5   9   4       83.37       95.56      6.01 o 
  -4   9   4        1.99        5.20      2.00 o 
  -3   9   4      248.39      252.10      9.49 o 
  -2   9   4       13.05        4.05      4.05 o 
  -1   9   4       30.83       32.75      5.45 o 
   0   9   4        0.50        0.00      2.98 o 
   1   9   4      308.78      295.84     13.05 o 
  -6  10   4      132.60      130.55      5.51 o 
  -5  10   4        5.63        5.52      2.17 o 
  -4  10   4      396.95      401.78     17.07 o 
  -3  10   4      391.38      429.12     19.13 o 
   0 -13   5        2.22       11.47      5.19 o 
   1 -13   5      143.19      154.79     13.47 o 
   2 -13   5      127.40      132.18      6.73 o 
   3 -13   5       65.64       67.39      4.80 o 
   4 -13   5      125.15      142.03      6.14 o 
   5 -13   5       35.59       35.14      5.31 o 
   6 -13   5       81.33       78.34      4.54 o 
  -2 -12   5       10.14        8.02      2.25 o 
  -1 -12   5       45.44       47.15      7.70 o 
   0 -12   5      103.83      101.31      4.01 o 
   1 -12   5      126.08      121.04      5.78 o 
   2 -12   5        0.64        0.36      1.92 o 
   3 -12   5      224.20      231.46      7.88 o 
   4 -12   5       10.34       10.86      2.43 o 
   5 -12   5      485.30      473.03     10.30 o 
   6 -12   5       51.57       55.84      4.04 o 
   7 -12   5       34.40       35.05      2.75 o 
   8 -12   5       34.98       36.64      3.79 o 
  -4 -11   5      123.34      128.31      5.39 o 
  -3 -11   5       70.25       70.31      4.12 o 
  -2 -11   5       87.41      107.29      4.93 o 
  -1 -11   5       21.93       26.32      8.17 o 
   0 -11   5       21.50       21.49      1.96 o 
   1 -11   5       14.72       18.12      2.83 o 
   2 -11   5      449.33      473.64     10.48 o 
   3 -11   5      131.38      127.42      6.35 o 
   4 -11   5       90.43       94.22      4.40 o 
   5 -11   5        0.21        1.58      1.49 o 
   6 -11   5       43.00       39.46      2.68 o 
   7 -11   5      138.89      145.18      4.63 o 
   8 -11   5       39.66       39.50      2.52 o 
   9 -11   5       68.30       58.32      2.78 o 
  -5 -10   5        7.61        7.85      2.27 o 
  -4 -10   5       16.95       12.40      2.38 o 
  -3 -10   5      346.58      366.08      7.55 o 
  -2 -10   5      165.47      157.40      5.09 o 
  -1 -10   5       44.08       34.74      2.60 o 
   0 -10   5       63.48       64.59      3.67 o 
   1 -10   5       47.78       42.21      3.37 o 
   2 -10   5      753.82      790.22     13.74 o 
   3 -10   5      380.77      409.72      8.80 o 
   4 -10   5       38.04       36.56      2.87 o 
   5 -10   5      143.44      137.52      4.16 o 
   6 -10   5      477.03      502.10      8.31 o 
   7 -10   5      305.09      325.57      6.21 o 
   8 -10   5        7.71        8.86      1.43 o 
   9 -10   5        0.95        0.48      1.08 o 
  -7  -9   5       59.43       55.62      5.85 o 
  -6  -9   5       32.02       29.08      3.07 o 
  -5  -9   5       94.22      101.07      4.55 o 
  -4  -9   5       11.41        9.07      1.91 o 
  -3  -9   5      145.34      147.74      4.50 o 
  -2  -9   5        0.74        0.19      1.32 o 
  -1  -9   5       73.00       70.85      4.86 o 
   0  -9   5     1343.77     1299.15     20.04 o 
   1  -9   5      358.26      330.25      7.73 o 
   2  -9   5      247.89      255.17      9.17 o 
   3  -9   5      743.43      694.92     11.67 o 
   4  -9   5        0.15        1.14      1.34 o 
   5  -9   5        9.42        7.51      1.51 o 
   6  -9   5      669.12      660.37      9.40 o 
   7  -9   5      335.25      314.51      5.64 o 
   8  -9   5       39.05       51.67      3.17 o 
  -8  -8   5       37.88       24.76      4.24 o 
  -7  -8   5       60.44       57.26      4.58 o 
  -6  -8   5       66.23       67.54      3.52 o 
  -5  -8   5       44.27       55.20      3.14 o 
  -4  -8   5       21.61       20.91      2.42 o 
  -3  -8   5      282.82      279.12      5.87 o 
  -2  -8   5     1254.78     1202.29     13.08 o 
  -1  -8   5     1130.60     1105.05     12.65 o 
   0  -8   5      162.89      169.60      3.87 o 
   1  -8   5      609.05      595.88     10.52 o 
   2  -8   5      152.32      174.43     11.64 o 
   3  -8   5       61.00       62.93      3.02 o 
   4  -8   5       93.92       88.47      2.96 o 
   5  -8   5      134.84      137.56      3.53 o 
   6  -8   5     1334.70     1342.26     16.15 o 
   7  -8   5      228.52      225.56      4.28 o 
   8  -8   5      198.98      194.23      6.40 o 
  -8  -7   5       38.40       27.59      3.19 o 
  -7  -7   5      421.20      408.52      9.31 o 
  -6  -7   5       81.64       83.30      4.45 o 
  -5  -7   5        4.50        5.79      1.61 o 
  -4  -7   5       87.91       85.55      3.83 o 
  -3  -7   5      146.56      149.07      4.04 o 
  -2  -7   5       46.64       46.25      2.09 o 
  -1  -7   5     1040.72     1003.93     10.82 o 
   0  -7   5        9.15        9.97      1.18 o 
   1  -7   5     2606.38     2512.66     30.55 o 
   2  -7   5      659.93      648.85     10.32 o 
   3  -7   5       27.26       38.14      2.20 o 
   4  -7   5       12.68        9.01      1.19 o 
   5  -7   5      615.59      694.46      9.40 o 
   6  -7   5     3032.40     3104.49     30.83 o 
   7  -7   5      252.33      222.53      5.84 o 
   8  -7   5       59.35       63.92      3.29 o 
  -9  -6   5        3.32        3.98      3.09 o 
  -8  -6   5        1.06        0.00      1.37 o 
  -7  -6   5      498.41      458.66      7.63 o 
  -6  -6   5     4081.98     3915.28     34.81 o 
  -5  -6   5       25.07       20.73      1.63 o 
  -4  -6   5        2.72        1.22      0.89 o 
  -3  -6   5      178.52      170.99      3.75 o 
  -2  -6   5      177.26      177.27      3.47 o 
  -1  -6   5     1805.25     1697.02     15.98 o 
   0  -6   5      104.32       93.57      2.56 o 
   1  -6   5      261.33      277.82      7.01 o 
   2  -6   5       37.42       31.14      2.03 o 
   3  -6   5       27.02       23.94      1.67 o 
   4  -6   5      685.55      723.23      7.81 o 
   5  -6   5      262.76      265.23      4.16 o 
   6  -6   5      173.44      181.84      3.45 o 
   7  -6   5      824.08      830.62     18.88 o 
   8  -6   5       90.85       77.22      3.86 o 
   9  -6   5       61.18       60.62      3.48 o 
  10  -6   5        2.07        1.71      1.58 o 
  11  -6   5      354.17      354.18     10.07 o 
 -10  -5   5        1.85        0.80      2.01 o 
  -9  -5   5       15.95       14.20      2.70 o 
  -8  -5   5      107.88      119.74      5.06 o 
  -7  -5   5      382.60      385.77      6.59 o 
  -6  -5   5      477.05      492.14      6.64 o 
  -5  -5   5       39.58       38.91      1.90 o 
  -4  -5   5      447.31      483.16      8.38 o 
  -3  -5   5      349.72      321.32      4.08 o 
  -2  -5   5     2096.40     2085.36     17.70 o 
  -1  -5   5      209.02      241.95      3.62 o 
   0  -5   5     1687.57     1698.22     15.50 o 
   1  -5   5      340.65      398.38      6.90 o 
   2  -5   5     3919.51     4016.98     38.27 o 
   3  -5   5       60.11       60.19      1.72 o 
   4  -5   5       64.77       58.79      1.54 o 
   5  -5   5      625.16      634.73      6.25 o 
   6  -5   5      833.00      825.88     15.49 o 
   7  -5   5     1410.05     1457.67     21.18 o 
   8  -5   5       18.65       19.19      2.53 o 
   9  -5   5       83.77       82.16      4.56 o 
  10  -5   5       74.14       61.26      4.31 o 
  11  -5   5       17.71       17.75      2.41 o 
 -10  -4   5        4.75        4.78      2.79 o 
  -9  -4   5      256.83      247.38      6.73 o 
  -8  -4   5      162.31      166.04      5.61 o 
  -7  -4   5      230.34      237.72      4.73 o 
  -6  -4   5      182.79      168.46      3.90 o 
  -5  -4   5      639.16      590.99      7.01 o 
  -4  -4   5       10.86       12.60      1.17 o 
  -3  -4   5     1037.14     1102.16      9.16 o 
  -2  -4   5      100.41      103.96      2.02 o 
  -1  -4   5     2075.21     2156.02     17.01 o 
   0  -4   5     6895.53     6687.87     65.14 o 
   1  -4   5     3253.74     3316.65     32.66 o 
   2  -4   5      500.14      476.88     10.61 o 
   3  -4   5      167.04      138.20      4.59 o 
   4  -4   5      177.58      204.14      3.47 o 
   5  -4   5       43.17       43.90      3.35 o 
   6  -4   5      249.65      268.56      6.37 o 
   7  -4   5        4.10        2.85      1.65 o 
   8  -4   5      917.56      871.92     21.35 o 
   9  -4   5       58.48       57.33      4.43 o 
  10  -4   5      118.46      123.34      6.65 o 
 -11  -3   5       92.05       85.16      5.10 o 
 -10  -3   5      135.06      137.12      5.79 o 
  -9  -3   5       59.14       47.54      4.91 o 
  -8  -3   5       63.13       51.77      3.15 o 
  -7  -3   5      258.95      273.80      4.72 o 
  -6  -3   5      217.27      243.35      4.51 o 
  -5  -3   5     2012.18     1969.42     17.01 o 
  -4  -3   5      216.50      186.62      2.97 o 
  -3  -3   5       64.17       61.94      1.59 o 
  -2  -3   5     1137.70     1161.58      9.12 o 
  -1  -3   5     1728.51     1722.74     15.89 o 
   0  -3   5        5.38        1.93      0.60 o 
   1  -3   5      723.77      710.48     10.94 o 
   2  -3   5      550.33      544.51      6.71 o 
   3  -3   5      383.30      336.68      4.28 o 
   4  -3   5       22.14       24.58      2.42 o 
   5  -3   5      115.74      125.05      5.83 o 
   6  -3   5        9.85       13.56      2.41 o 
   7  -3   5      644.77      641.91     17.55 o 
   8  -3   5      888.57      808.57     21.22 o 
   9  -3   5       29.64       35.66      4.12 o 
  10  -3   5       38.88       33.46      2.95 o 
 -11  -2   5       86.25       89.50      4.98 o 
 -10  -2   5        7.73        5.15      2.05 o 
  -9  -2   5       35.86       37.94      2.91 o 
  -8  -2   5       80.76       82.47      3.63 o 
  -7  -2   5       82.61       85.70      5.46 o 
  -6  -2   5       20.35       22.03      1.44 o 
  -5  -2   5      179.94      166.66      3.38 o 
  -4  -2   5      397.19      412.09      4.84 o 
  -3  -2   5      255.61      263.98      3.22 o 
  -2  -2   5      566.63      499.76      4.50 o 
  -1  -2   5      198.46      215.84      8.47 o 
   0  -2   5     1313.35     1234.13     11.49 o 
   1  -2   5     1745.11     1745.79     17.13 o 
   2  -2   5     3086.38     3094.18     34.76 o 
   3  -2   5     3291.82     3438.51     57.39 o 
   4  -2   5       55.20       59.23      4.31 o 
   5  -2   5      336.52      349.49     11.66 o 
   6  -2   5      558.18      547.52     16.03 o 
   7  -2   5      147.03      152.10      7.67 o 
   8  -2   5        4.34        4.24      2.53 o 
   9  -2   5      754.15      798.28     15.61 o 
  10  -2   5        6.49        3.44      1.93 o 
 -11  -1   5        8.88        6.42      2.06 o 
 -10  -1   5        1.17        0.35      1.42 o 
  -9  -1   5       64.58       67.20      5.27 o 
  -8  -1   5      410.14      419.59      7.92 o 
  -7  -1   5        7.67        6.36      1.48 o 
  -6  -1   5        4.39        2.89      0.79 o 
  -5  -1   5     1125.47     1022.10     10.84 o 
  -4  -1   5     1250.67     1215.02     10.41 o 
  -3  -1   5     2311.66     2272.31     17.43 o 
  -2  -1   5       82.02       82.44      1.61 o 
  -1  -1   5      503.75      502.25      5.39 o 
   0  -1   5       24.48       34.13      1.08 o 
   1  -1   5       39.99       53.37      2.50 o 
   2  -1   5     3025.98     2910.31     38.09 o 
   3  -1   5     1552.47     1461.19     33.57 o 
   4  -1   5     1669.75     1685.25     38.39 o 
   5  -1   5      444.96      429.12     14.06 o 
   6  -1   5       18.42       18.12      3.42 o 
   7  -1   5        6.05        0.00      2.22 o 
   8  -1   5      857.36      820.92     16.25 o 
   9  -1   5      101.89      108.68      6.05 o 
  10  -1   5       74.63       69.64      4.67 o 
 -12   0   5      120.46      125.66      5.64 o 
 -11   0   5        7.56        8.06      3.35 o 
 -10   0   5      365.69      366.16      7.83 o 
  -9   0   5      214.59      224.85      6.32 o 
  -8   0   5        1.65        1.47      1.27 o 
  -7   0   5      739.33      727.38     10.69 o 
  -6   0   5        4.59        2.34      0.98 o 
  -5   0   5      354.12      339.22      4.84 o 
  -4   0   5     2654.03     2599.00     23.27 o 
  -3   0   5     3095.33     3190.75     27.74 o 
  -2   0   5     1580.40     1537.30     12.12 o 
  -1   0   5       76.80       60.62      1.58 o 
   0   0   5      438.26      483.34      5.44 o 
   1   0   5     4292.04     4295.48     46.02 o 
   2   0   5      124.15      143.24      6.05 o 
   3   0   5     1163.43     1163.89     28.89 o 
   4   0   5      113.73      116.88      7.16 o 
   5   0   5       24.93       28.57      4.24 o 
   6   0   5     1237.47     1246.44     32.37 o 
   7   0   5       93.31       93.52      4.90 o 
   8   0   5      175.92      164.79     13.33 o 
   9   0   5       63.34       64.80      4.69 o 
 -12   1   5      142.19      134.27      5.65 o 
 -11   1   5       80.35       80.60      4.38 o 
 -10   1   5        0.42        0.55      1.39 o 
  -9   1   5      887.07      910.97     13.27 o 
  -8   1   5      217.91      209.45      5.23 o 
  -7   1   5      328.08      319.53      6.34 o 
  -6   1   5      144.20      123.71      3.65 o 
  -5   1   5        0.24        2.36      0.95 o 
  -4   1   5     1887.22     1872.02     22.21 o 
  -3   1   5      736.15      926.22      9.03 o 
  -2   1   5      330.55      331.83      5.14 o 
  -1   1   5      140.42      151.29      2.86 o 
   0   1   5      372.39      376.58      5.07 o 
   1   1   5     2847.75     2826.47     24.40 o 
   2   1   5      393.06      395.20      8.08 o 
   3   1   5      733.39      758.26     18.75 o 
   4   1   5     1150.76     1139.44     30.03 o 
   5   1   5       44.48       50.49      5.83 o 
   6   1   5      404.85      384.83     27.65 o 
   7   1   5        5.75        3.40      2.01 o 
   8   1   5        4.76        4.86      2.32 o 
   9   1   5      219.41      224.50      9.66 o 
 -12   2   5       43.05       43.19      3.79 o 
 -11   2   5      523.25      524.12     10.97 o 
 -10   2   5        6.33        2.91      1.56 o 
  -9   2   5      222.29      215.19      5.54 o 
  -8   2   5       51.06       51.82      3.36 o 
  -7   2   5      540.87      561.52      9.00 o 
  -6   2   5     1787.37     1770.99     22.13 o 
  -5   2   5       71.48       65.32      2.68 o 
  -4   2   5      135.91      125.84      3.43 o 
  -3   2   5      171.89      168.11      3.29 o 
  -2   2   5      269.76      227.60      3.74 o 
  -1   2   5     1729.00     1672.39     13.24 o 
   0   2   5     1584.48     1797.70     17.69 o 
   1   2   5       15.57        3.74      1.82 o 
   2   2   5      361.82      368.42      6.84 o 
   3   2   5       40.04       33.67      2.53 o 
   4   2   5     2141.81     2198.77     26.14 o 
   5   2   5       54.09       53.61      4.34 o 
   6   2   5      261.12      280.40      9.33 o 
   7   2   5       58.28       56.41      4.76 o 
   8   2   5      147.81      146.07      7.18 o 
 -12   3   5       40.27       43.97      3.69 o 
 -11   3   5       78.61       75.66      4.22 o 
 -10   3   5       41.27       39.16      4.08 o 
  -9   3   5       63.05       62.70      3.27 o 
  -8   3   5     1040.34     1010.36     16.87 o 
  -7   3   5       51.34       56.44      2.87 o 
  -6   3   5       66.44       65.15      2.92 o 
  -5   3   5        1.35        0.85      0.97 o 
  -4   3   5     1682.04     1651.97     18.92 o 
  -3   3   5     2313.03     2336.80     21.68 o 
  -2   3   5       42.94       56.76      1.88 o 
  -1   3   5     2083.19     2121.76     18.15 o 
   0   3   5        1.17        0.67      0.83 o 
   1   3   5       63.18       61.02      3.49 o 
   2   3   5      108.91       91.52     10.79 o 
   3   3   5        1.53        0.04      1.17 o 
   4   3   5       37.28       39.93      2.54 o 
   5   3   5      292.92      308.99     10.13 o 
   6   3   5       79.01       85.56      5.75 o 
   7   3   5      104.85      114.11      6.70 o 
 -11   4   5      114.54      119.64      5.17 o 
 -10   4   5       34.86       37.03      3.95 o 
  -9   4   5      459.02      453.26     12.56 o 
  -8   4   5      560.66      533.32      9.30 o 
  -7   4   5        9.51        4.92      1.38 o 
  -6   4   5      134.61      129.41      4.04 o 
  -5   4   5        7.74        7.72      1.64 o 
  -4   4   5        4.31        3.52      1.30 o 
  -3   4   5        1.61        1.80      0.83 o 
  -2   4   5     1262.15     1284.30     13.38 o 
  -1   4   5        3.92        4.25      1.00 o 
   0   4   5      530.11      494.88     13.68 o 
   1   4   5      645.61      641.96     11.00 o 
   2   4   5       11.05        8.88      1.79 o 
   3   4   5      453.14      498.75     14.70 o 
   4   4   5       94.41       91.44      6.37 o 
   5   4   5      414.76      425.02      8.07 o 
   6   4   5       50.37       54.42      5.27 o 
 -11   5   5       14.19       11.20      2.38 o 
 -10   5   5      142.62      135.27      5.28 o 
  -9   5   5       10.98       10.33      1.96 o 
  -8   5   5       56.37       49.98      3.07 o 
  -7   5   5      496.51      486.62      8.78 o 
  -6   5   5     1480.08     1467.99     18.39 o 
  -5   5   5      823.20      837.94     12.15 o 
  -4   5   5      281.37      280.75      6.15 o 
  -3   5   5      360.24      361.69      9.14 o 
  -2   5   5      320.61      340.63      5.66 o 
  -1   5   5      117.33      135.97      5.07 o 
   0   5   5      123.28      126.06      6.90 o 
   1   5   5       16.33       22.49      3.61 o 
   2   5   5       51.44       48.59      4.62 o 
   3   5   5       50.42       47.89      4.62 o 
   4   5   5      231.30      229.26      9.06 o 
   5   5   5        7.91        4.94      2.47 o 
 -11   6   5       13.34       12.69      2.45 o 
 -10   6   5       87.86       83.57      4.50 o 
  -9   6   5      230.16      227.67      6.89 o 
  -8   6   5      735.39      724.76     12.12 o 
  -7   6   5      534.86      517.41      9.46 o 
  -6   6   5        0.74        0.03      1.35 o 
  -5   6   5        0.04        0.00      1.19 o 
  -4   6   5      202.08      192.29      4.76 o 
  -3   6   5     2588.31     2616.50     28.76 o 
  -2   6   5       23.93       20.97      3.76 o 
  -1   6   5      629.99      591.23     16.72 o 
   0   6   5        1.39        3.23      2.60 o 
   1   6   5      794.61      756.12     20.27 o 
   2   6   5        0.16        0.44      2.41 o 
   3   6   5       14.78       23.95      3.99 o 
   4   6   5      262.74      268.72     10.52 o 
 -10   7   5      183.79      177.45      6.41 o 
  -9   7   5       16.20       12.46      2.45 o 
  -8   7   5      221.70      215.80      6.87 o 
  -7   7   5      176.56      174.96      4.96 o 
  -6   7   5      724.73      721.03     10.72 o 
  -5   7   5       57.18       61.26      3.55 o 
  -4   7   5       42.14       49.00      3.35 o 
  -3   7   5      116.05      117.10      4.33 o 
  -2   7   5       49.37       45.77      3.88 o 
  -1   7   5      215.55      231.85     10.33 o 
   0   7   5      161.98      181.68      9.44 o 
   1   7   5      296.23      283.23     11.66 o 
   2   7   5      235.79      238.82     10.83 o 
   3   7   5       38.52       36.05      5.00 o 
  -9   8   5       40.19       52.06      4.89 o 
  -8   8   5       72.34       77.24      4.16 o 
  -7   8   5      137.30      127.54      5.02 o 
  -6   8   5      271.69      274.07      7.06 o 
  -5   8   5        2.07        2.23      1.71 o 
  -4   8   5        1.79        0.00      1.70 o 
  -3   8   5       65.07       60.52      5.04 o 
  -2   8   5       85.48       95.78      7.35 o 
  -1   8   5       20.40       30.60      4.94 o 
   0   8   5        0.66        3.86      3.23 o 
   1   8   5      185.85      171.99      9.69 o 
  -7   9   5       27.28       21.09      2.78 o 
  -6   9   5      116.77      125.53      5.30 o 
  -5   9   5      179.43      179.37     10.07 o 
  -4   9   5        6.12        4.94      3.67 o 
  -1   9   5      155.89      162.99     10.01 o 
   0 -13   6       46.67       43.90      8.36 o 
   1 -13   6       70.84       74.78      6.65 o 
   2 -13   6        1.36        0.41      2.29 o 
   3 -13   6      248.93      241.13      7.94 o 
   4 -13   6       12.74        8.38      2.41 o 
   5 -13   6       49.88       53.07      5.78 o 
   6 -13   6        0.28        0.68      1.84 o 
  -3 -12   6        0.28        1.37      1.95 o 
  -2 -12   6      203.02      198.43      7.34 o 
  -1 -12   6        3.72        3.93      2.10 o 
   0 -12   6        2.05        2.88      1.35 o 
   1 -12   6       45.23       40.83      3.94 o 
   2 -12   6      296.02      285.32      8.35 o 
   3 -12   6      197.16      206.74      6.95 o 
   4 -12   6       60.65       62.37      4.12 o 
   5 -12   6       12.86       14.94      3.99 o 
   6 -12   6       50.11       47.49      6.77 o 
   7 -12   6      127.93      120.74      4.84 o 
  -4 -11   6        6.32        1.94      2.06 o 
  -3 -11   6       30.80       28.77      3.00 o 
  -2 -11   6      233.33      230.05      7.40 o 
  -1 -11   6        0.32        0.00      2.41 o 
   0 -11   6       77.59       71.26      3.25 o 
   1 -11   6        0.38        1.00      1.94 o 
   2 -11   6      328.73      349.17      8.78 o 
   3 -11   6      342.90      351.26      8.66 o 
   4 -11   6      388.69      388.63      8.93 o 
   5 -11   6       36.02       37.86      3.06 o 
   6 -11   6       66.08       75.88      3.77 o 
   7 -11   6        3.00        0.87      1.37 o 
   8 -11   6      197.93      217.33      5.20 o 
  -6 -10   6        1.72        4.43      2.14 o 
  -5 -10   6       88.67       92.14      4.67 o 
  -4 -10   6        0.57        0.00      1.79 o 
  -3 -10   6      192.48      195.91      6.38 o 
  -2 -10   6      464.22      460.52      8.97 o 
  -1 -10   6     1013.49      991.61     13.33 o 
   0 -10   6      134.26      136.07      4.19 o 
   1 -10   6       35.58       38.33      3.25 o 
   2 -10   6        3.72        3.85      1.74 o 
   3 -10   6      537.78      560.63     10.79 o 
   4 -10   6     1745.67     1752.74     23.72 o 
   5 -10   6      101.27      108.85      4.25 o 
   6 -10   6      233.96      251.74      9.77 o 
   7 -10   6       27.16       27.81      2.08 o 
   8 -10   6      266.20      274.53      6.72 o 
   9 -10   6       25.63       22.67      2.04 o 
  -7  -9   6        5.03        4.71      3.17 o 
  -6  -9   6        0.44        0.04      1.79 o 
  -5  -9   6        1.93        0.00      1.70 o 
  -4  -9   6      360.97      357.98      7.34 o 
  -3  -9   6      336.67      333.10      6.80 o 
  -2  -9   6      147.06      162.64      5.55 o 
  -1  -9   6       55.46       65.71      2.93 o 
   0  -9   6       39.77       40.93      2.18 o 
   1  -9   6      225.90      226.55      6.33 o 
   2  -9   6        0.27        0.84      2.15 o 
   3  -9   6      244.27      265.64      6.49 o 
   4  -9   6      621.78      652.98     16.00 o 
   5  -9   6     1264.40     1274.71     17.70 o 
   6  -9   6      386.76      409.11      6.99 o 
   7  -9   6       27.55       34.30      3.17 o 
   8  -9   6        5.07        4.21      1.36 o 
   9  -9   6      174.24      177.47      4.48 o 
  -8  -8   6      223.14      190.62      7.31 o 
  -7  -8   6       65.45       48.22      3.50 o 
  -6  -8   6       43.43       39.39      2.96 o 
  -5  -8   6       27.82       24.44      2.42 o 
  -4  -8   6      350.24      374.89      7.27 o 
  -3  -8   6       57.54       55.32      2.84 o 
  -2  -8   6      200.27      187.17      4.11 o 
  -1  -8   6       97.83       86.25      2.76 o 
   0  -8   6      581.91      559.42      7.97 o 
   1  -8   6       21.32       20.15      2.29 o 
   2  -8   6      339.87      327.62      7.13 o 
   3  -8   6      253.74      247.07      8.26 o 
   4  -8   6     1965.86     2031.43     25.33 o 
   5  -8   6      918.54      897.72     11.48 o 
   6  -8   6      511.09      507.93     11.53 o 
   7  -8   6       26.56       21.25      3.26 o 
   8  -8   6       48.82       42.51      3.86 o 
   9  -8   6      304.12      298.31      8.74 o 
  -8  -7   6       55.17       50.17      6.84 o 
  -7  -7   6       18.94       18.51      3.17 o 
  -6  -7   6      470.74      468.73     13.63 o 
  -5  -7   6       71.76       60.15      3.06 o 
  -4  -7   6        2.33        1.37      1.25 o 
  -3  -7   6      185.32      180.83      4.07 o 
  -2  -7   6       45.56       44.94      1.99 o 
  -1  -7   6     2005.54     2018.71     27.11 o 
   0  -7   6       22.90       24.28      4.69 o 
   1  -7   6        2.52        3.06      1.71 o 
   2  -7   6       21.16       22.13      2.03 o 
   3  -7   6      121.70      115.90      4.73 o 
   4  -7   6      307.44      324.74      6.33 o 
   5  -7   6      101.17      101.33      2.94 o 
   6  -7   6       40.85       31.59      2.18 o 
   7  -7   6      149.04      151.82      3.54 o 
   8  -7   6       14.07       15.54      1.61 o 
   9  -7   6       20.19       14.84      1.57 o 
  10  -7   6       80.67       86.72      4.50 o 
  -9  -6   6       72.69       80.64      9.69 o 
  -8  -6   6      622.19      606.82     17.83 o 
  -7  -6   6       92.81       86.92      6.54 o 
  -6  -6   6        0.45        1.99      2.02 o 
  -5  -6   6        0.56        1.32      1.22 o 
  -4  -6   6      142.27      136.75      5.63 o 
  -3  -6   6       62.89       77.32      3.43 o 
  -2  -6   6       35.11       31.75      1.71 o 
  -1  -6   6     1294.06     1273.95     12.75 o 
   0  -6   6     3766.23     3759.96     35.99 o 
   1  -6   6      279.49      333.08      6.67 o 
   2  -6   6       26.08       26.92      1.97 o 
   3  -6   6      233.43      248.30      5.28 o 
   4  -6   6       23.79       20.33      1.46 o 
   5  -6   6     2642.18     2623.13     58.41 o 
   6  -6   6      206.07      209.56      5.73 o 
   7  -6   6       76.30       90.21      3.36 o 
   8  -6   6        8.22        3.96      1.25 o 
   9  -6   6       13.28       16.60      2.53 o 
  10  -6   6      140.14      140.38      6.27 o 
 -10  -5   6       32.10       36.22      3.92 o 
  -9  -5   6        1.42        0.00      1.83 o 
  -8  -5   6       35.00       36.46      2.85 o 
  -7  -5   6      405.06      405.89     13.12 o 
  -6  -5   6      211.39      203.42      4.38 o 
  -5  -5   6      399.81      396.75      5.73 o 
  -4  -5   6       33.64       31.44      1.70 o 
  -3  -5   6       53.19       63.98      2.81 o 
  -2  -5   6     3794.48     3836.23     28.16 o 
  -1  -5   6       20.11       11.49      1.04 o 
   0  -5   6     3365.08     3209.22     30.89 o 
   1  -5   6       62.89       44.92      2.38 o 
   2  -5   6        3.44        9.05      1.15 o 
   3  -5   6      565.58      561.73      8.66 o 
   4  -5   6      369.66      382.64     10.77 o 
   5  -5   6      636.18      652.34     12.76 o 
   6  -5   6      112.75      108.58      3.82 o 
   7  -5   6      145.42      150.04      6.52 o 
   8  -5   6      311.11      296.53     10.14 o 
   9  -5   6       31.23       30.22      3.48 o 
  10  -5   6       11.56        6.90      2.60 o 
 -10  -4   6       51.67       59.21      4.48 o 
  -9  -4   6       27.13       25.95      4.72 o 
  -8  -4   6       59.42       61.78      2.53 o 
  -7  -4   6     1561.78     1534.76     17.09 o 
  -6  -4   6       66.82       73.32      2.99 o 
  -5  -4   6      446.23      453.63      6.44 o 
  -4  -4   6      148.24      132.41      2.90 o 
  -3  -4   6        9.37       16.56      1.09 o 
  -2  -4   6      729.59      692.41      6.43 o 
  -1  -4   6      619.06      619.87      8.82 o 
   0  -4   6      192.03      156.94      3.02 o 
   1  -4   6       31.71       13.42      2.05 o 
   2  -4   6      587.11      631.08     11.82 o 
   3  -4   6      738.62      816.72     14.19 o 
   4  -4   6       28.72       27.36      2.19 o 
   5  -4   6      498.25      511.90      9.98 o 
   6  -4   6      836.23      857.23     21.67 o 
   7  -4   6      136.24      107.31      6.02 o 
   8  -4   6      580.84      526.55     15.58 o 
   9  -4   6       91.31       88.31      5.95 o 
  10  -4   6       34.29       31.99      4.18 o 
 -11  -3   6       17.32       18.20      3.31 o 
 -10  -3   6       47.83       41.22      6.04 o 
  -9  -3   6       61.73       54.64      3.54 o 
  -8  -3   6      174.44      178.29      5.55 o 
  -7  -3   6       58.05       57.98      2.41 o 
  -6  -3   6       73.78       75.88      2.65 o 
  -5  -3   6       72.01       70.58      2.19 o 
  -4  -3   6      646.98      591.04      6.31 o 
  -3  -3   6       30.97       39.05      1.47 o 
  -2  -3   6      161.09      155.88      2.47 o 
  -1  -3   6      724.73      722.88      7.31 o 
   0  -3   6       87.37      107.73      3.13 o 
   1  -3   6     1055.54      990.57     11.62 o 
   2  -3   6      452.83      461.74      9.33 o 
   3  -3   6       59.83       52.19      4.75 o 
   4  -3   6     1442.69     1482.09     34.02 o 
   5  -3   6        5.71        3.42      2.03 o 
   6  -3   6      625.84      563.92     16.41 o 
   7  -3   6        2.53        5.32      2.34 o 
   8  -3   6        1.02        1.84      2.15 o 
   9  -3   6      764.96      713.55     20.84 o 
  10  -3   6       11.40        7.45      2.22 o 
 -11  -2   6       27.50       30.18      3.51 o 
 -10  -2   6        3.49        3.88      2.00 o 
  -9  -2   6      444.59      446.64      8.97 o 
  -8  -2   6       23.99       21.58      2.38 o 
  -7  -2   6      445.23      451.51      7.62 o 
  -6  -2   6      612.34      572.80      7.55 o 
  -5  -2   6      341.24      321.17      4.59 o 
  -4  -2   6      776.44      783.14      7.96 o 
  -3  -2   6      644.62      659.79      6.47 o 
  -2  -2   6      615.07      606.31      6.05 o 
  -1  -2   6     1677.37     1607.39     12.56 o 
   0  -2   6      501.56      447.75      5.36 o 
   1  -2   6      104.88      101.73      3.07 o 
   2  -2   6     1320.83     1381.11     32.43 o 
   3  -2   6      159.54      167.94      7.98 o 
   4  -2   6     1174.00     1177.77     28.89 o 
   5  -2   6      832.91      785.39     21.47 o 
   6  -2   6      962.87      950.03     25.15 o 
   7  -2   6      784.67      732.05     21.41 o 
   8  -2   6       79.77       79.69      6.52 o 
   9  -2   6       39.26       52.77      5.76 o 
 -11  -1   6      102.26       97.87      5.37 o 
 -10  -1   6       47.08       48.07      3.76 o 
  -9  -1   6      101.45      100.63      5.68 o 
  -8  -1   6       78.55       85.34      3.70 o 
  -7  -1   6      363.13      390.86      7.50 o 
  -6  -1   6       38.91       35.71      1.82 o 
  -5  -1   6     1531.54     1604.04     14.23 o 
  -4  -1   6     1386.59     1344.66     13.02 o 
  -3  -1   6      281.72      249.90      3.44 o 
  -2  -1   6      359.27      380.17      4.55 o 
  -1  -1   6       43.91       41.18      1.42 o 
   0  -1   6      205.02      221.42      3.04 o 
   1  -1   6     2927.76     2955.60     48.52 o 
   2  -1   6     1218.77     1129.42     62.68 o 
   3  -1   6      620.02      594.39     17.74 o 
   4  -1   6        8.40        4.69      2.34 o 
   5  -1   6       16.19       19.51      3.74 o 
   6  -1   6      215.88      221.02     10.58 o 
   7  -1   6       20.16       18.43      4.05 o 
   8  -1   6      410.09      396.69     15.65 o 
   9  -1   6       63.62       68.61      4.71 o 
 -11   0   6      140.95      139.37      5.93 o 
 -10   0   6      382.50      382.56      9.31 o 
  -9   0   6       15.63       16.81      2.18 o 
  -8   0   6       47.83       50.97      2.96 o 
  -7   0   6      114.04      103.61      5.47 o 
  -6   0   6     3147.54     3090.78     40.30 o 
  -5   0   6     1406.18     1351.55     14.44 o 
  -4   0   6     2652.99     2744.65     22.24 o 
  -3   0   6      161.85      135.90      2.47 o 
  -2   0   6     1452.43     1716.51     13.63 o 
  -1   0   6      843.65      793.82      7.90 o 
   0   0   6      251.53      266.99      3.88 o 
   1   0   6     2092.76     2127.49     30.13 o 
   2   0   6      180.44      173.92      8.55 o 
   3   0   6     1283.96     1245.42     31.61 o 
   4   0   6     1590.08     1584.02     38.71 o 
   5   0   6      145.33      133.98      8.55 o 
   6   0   6        5.31        2.47      2.85 o 
   7   0   6      379.72      400.74     16.15 o 
   8   0   6      261.13      261.30      8.90 o 
 -11   1   6      731.28      712.63     13.82 o 
 -10   1   6      321.22      321.48      7.47 o 
  -9   1   6      100.42      108.37      4.21 o 
  -8   1   6      135.14      127.88      4.29 o 
  -7   1   6      207.48      203.78      5.14 o 
  -6   1   6     1113.37     1029.59     13.70 o 
  -5   1   6       86.48      102.56      3.41 o 
  -4   1   6      566.12      570.30      7.07 o 
  -3   1   6      320.12      296.23      4.14 o 
  -2   1   6      438.05      453.14      5.43 o 
  -1   1   6      644.13      689.35      6.63 o 
   0   1   6      118.80      121.89      3.49 o 
   1   1   6      101.55      111.05      3.36 o 
   2   1   6     1440.85     1379.35     23.34 o 
   3   1   6      312.95      307.64      6.89 o 
   4   1   6        4.71        6.14      3.29 o 
   5   1   6      374.13      362.35     15.46 o 
   6   1   6       10.81        7.67      2.55 o 
   7   1   6      247.79      243.07      8.82 o 
   8   1   6        3.39        3.04      2.48 o 
 -11   2   6      102.30       99.18      5.00 o 
 -10   2   6       82.85       84.81      4.44 o 
  -9   2   6        6.35        3.11      1.54 o 
  -8   2   6       22.75       18.68      2.14 o 
  -7   2   6        0.83        0.00      1.06 o 
  -6   2   6      120.84      127.42      3.97 o 
  -5   2   6     1117.18     1137.42     14.54 o 
  -4   2   6      124.49      122.21      3.11 o 
  -3   2   6     1067.08     1067.14     14.38 o 
  -2   2   6     1110.00     1144.51     10.72 o 
  -1   2   6      107.78      122.25      2.69 o 
   0   2   6     1548.65     1516.62     19.89 o 
   1   2   6      121.64      148.41      7.09 o 
   2   2   6      356.66      336.82      6.61 o 
   3   2   6        7.95       17.60      4.66 o 
   4   2   6       35.97       43.30      5.23 o 
   5   2   6        2.20        3.31      3.01 o 
   6   2   6      929.88      958.42     20.37 o 
   7   2   6       18.06       10.99      3.07 o 
 -11   3   6       49.51       46.72      3.74 o 
 -10   3   6      403.71      398.82     11.75 o 
  -9   3   6       88.16       81.02      3.89 o 
  -8   3   6      332.38      349.71      7.39 o 
  -7   3   6       27.16       32.07      2.54 o 
  -6   3   6       16.50       15.78      1.93 o 
  -5   3   6     1373.63     1366.56     16.94 o 
  -4   3   6       21.98       19.73      1.58 o 
  -3   3   6       74.72       80.83      2.81 o 
  -2   3   6      587.04      606.33      7.07 o 
  -1   3   6      217.96      208.86      8.05 o 
   0   3   6      216.29      208.66      6.58 o 
   1   3   6        8.54        9.27      1.98 o 
   2   3   6        0.18        0.02      1.41 o 
   3   3   6      552.42      565.05     16.76 o 
   4   3   6       45.53       40.98      3.00 o 
   5   3   6      245.17      274.80     10.04 o 
   6   3   6        7.05        8.29      3.06 o 
 -11   4   6        5.96        7.14      2.29 o 
 -10   4   6      140.90      130.16      6.03 o 
  -9   4   6        1.11        0.60      1.49 o 
  -8   4   6       94.06      111.21      4.29 o 
  -7   4   6     1081.16     1074.44     15.00 o 
  -6   4   6      250.80      225.01      5.64 o 
  -5   4   6       54.37       56.66      2.96 o 
  -4   4   6        2.05        1.56      1.23 o 
  -3   4   6       65.95       68.24      2.57 o 
  -2   4   6     1095.60     1094.63     12.13 o 
  -1   4   6       18.79       17.17      3.10 o 
   0   4   6       24.45       22.93      3.42 o 
   1   4   6      105.90      124.99      6.71 o 
   2   4   6       13.65       15.14      3.17 o 
   3   4   6       94.56       94.77      5.76 o 
   4   4   6      333.35      346.29      9.12 o 
   5   4   6        1.54        0.00      3.93 o 
 -10   5   6       60.32       62.46      4.19 o 
  -9   5   6      407.62      395.25      9.48 o 
  -8   5   6        1.43        2.74      1.62 o 
  -7   5   6       33.68       39.78      2.96 o 
  -6   5   6     1041.05      995.15     14.27 o 
  -5   5   6      331.14      334.23      9.55 o 
  -4   5   6      179.58      175.76      4.47 o 
  -3   5   6      264.75      264.83      5.71 o 
  -2   5   6       18.08       15.71      3.36 o 
  -1   5   6      325.63      333.91     11.78 o 
   0   5   6        4.01        0.70      2.09 o 
   1   5   6      744.48      741.11     19.57 o 
   2   5   6       90.67       86.34      6.08 o 
   3   5   6       40.36       39.78      4.50 o 
   4   5   6      488.29      542.01     15.08 o 
 -10   6   6       96.88       81.48      4.80 o 
  -9   6   6       73.61       85.58      5.09 o 
  -8   6   6      231.15      237.27      7.29 o 
  -7   6   6       74.99       75.75      3.96 o 
  -6   6   6      402.51      412.09      7.63 o 
  -5   6   6       49.83       46.72      3.78 o 
  -4   6   6        2.50        1.35      1.41 o 
  -3   6   6      311.50      326.93     14.25 o 
  -2   6   6      523.04      536.87     16.15 o 
   0   6   6      320.37      302.99     11.78 o 
   1   6   6        3.62        2.60      2.79 o 
   2   6   6      539.83      520.97     16.15 o 
   3   6   6       32.02       37.69      4.88 o 
  -9   7   6       35.17       39.88      3.85 o 
  -8   7   6      280.99      282.39      7.33 o 
  -7   7   6        0.98        1.98      1.73 o 
  -6   7   6      212.28      215.92      6.39 o 
  -5   7   6      167.62      187.67      5.71 o 
  -4   7   6       19.54       28.73      3.85 o 
  -2   7   6       38.32       37.57      5.19 o 
  -1   7   6       53.30       43.77      5.51 o 
   0   7   6      258.07      254.79     11.47 o 
   1   7   6       56.49       48.02      5.76 o 
   2   7   6       23.21       25.85      4.94 o 
  -7   8   6        5.06        7.65      2.97 o 
  -6   8   6       98.27      111.51      4.92 o 
  -5   8   6      344.90      349.08     14.21 o 
  -2   8   6        0.43        2.47      3.36 o 
  -1   8   6      140.30      170.34      9.95 o 
   0 -13   7        0.26        0.00      4.31 o 
   1 -13   7      109.61      112.54      6.09 o 
   2 -13   7        2.38        1.81      2.39 o 
   3 -13   7       86.95       99.30      8.70 o 
   4 -13   7        0.16        0.23      1.97 o 
   5 -13   7      142.90      149.12      6.06 o 
  -3 -12   7        0.37        0.56      1.98 o 
  -2 -12   7        4.32        2.44      2.21 o 
  -1 -12   7       30.02       28.14      2.98 o 
   0 -12   7      391.83      422.07     10.91 o 
   1 -12   7        2.03        4.19      2.35 o 
   2 -12   7       50.08       46.19      5.21 o 
   3 -12   7       15.25       15.58      2.77 o 
   4 -12   7      148.52      146.62      5.74 o 
   5 -12   7      188.86      202.74      6.47 o 
   6 -12   7       16.94       14.59      2.38 o 
   7 -12   7        6.92        6.05      2.55 o 
  -4 -11   7       79.02       85.25      6.02 o 
  -3 -11   7      138.24      134.45      5.47 o 
  -2 -11   7       19.55       24.39      6.90 o 
  -1 -11   7       30.64       34.83      2.76 o 
   0 -11   7      181.98      182.84      4.25 o 
   1 -11   7      148.38      140.77      5.80 o 
   2 -11   7       54.42       46.30      3.77 o 
   3 -11   7       58.80       53.38      3.79 o 
   4 -11   7     1055.77     1084.69     17.30 o 
   5 -11   7       26.04       23.16      2.59 o 
   6 -11   7        0.90        0.69      1.60 o 
   7 -11   7      123.71      132.49      7.00 o 
   8 -11   7       84.03       81.63      4.85 o 
  -6 -10   7        0.03        0.60      1.95 o 
  -5 -10   7        4.93        2.65      2.07 o 
  -4 -10   7      159.04      152.58      6.37 o 
  -3 -10   7      340.66      357.19      7.42 o 
  -2 -10   7      162.68      170.88      4.81 o 
  -1 -10   7       35.57       39.00      2.54 o 
   0 -10   7       41.00       44.35      2.67 o 
   1 -10   7      146.21      153.72      5.68 o 
   2 -10   7      378.90      381.09      8.83 o 
   3 -10   7      250.94      257.65      6.93 o 
   4 -10   7        0.02        1.26      1.66 o 
   5 -10   7      130.25      139.59      4.77 o 
   6 -10   7       27.91       23.49      2.83 o 
   7 -10   7       99.88       87.71      4.10 o 
   8 -10   7       19.85       15.60      2.15 o 
   9 -10   7      147.00      132.68      4.55 o 
  -7  -9   7       17.66       18.68      2.80 o 
  -6  -9   7       43.24       44.39      3.54 o 
  -5  -9   7       55.35       53.51      3.60 o 
  -4  -9   7      225.65      215.49      5.64 o 
  -3  -9   7       80.01       87.09      3.67 o 
  -2  -9   7       18.10       15.04      1.63 o 
  -1  -9   7       37.30       35.38      4.16 o 
   0  -9   7        0.64        0.00      0.95 o 
   1  -9   7      788.33      767.27     21.11 o 
   2  -9   7       10.02       11.70      3.95 o 
   3  -9   7       38.17       35.42      2.81 o 
   4  -9   7      579.50      573.57     10.32 o 
   5  -9   7       45.43       58.62      3.07 o 
   6  -9   7       47.19       46.62      4.94 o 
   7  -9   7      132.29      137.74      4.77 o 
   8  -9   7        0.65        1.29      1.41 o 
   9  -9   7      126.62      127.63      4.25 o 
  -8  -8   7      361.75      325.13      9.83 o 
  -7  -8   7        2.79        1.91      1.91 o 
  -6  -8   7       17.36       17.90      2.54 o 
  -5  -8   7        0.59        0.08      1.43 o 
  -4  -8   7      110.18      110.59      5.22 o 
  -3  -8   7      105.65      119.94      3.90 o 
  -2  -8   7      171.61      169.21      4.01 o 
  -1  -8   7      425.09      444.91      7.38 o 
   0  -8   7      314.73      325.27      5.60 o 
   1  -8   7       44.31       41.07      2.95 o 
   2  -8   7     1176.77     1176.31     18.90 o 
   3  -8   7        0.11        2.28      1.46 o 
   4  -8   7       33.46       38.24      2.59 o 
   5  -8   7       70.43       72.45      6.65 o 
   6  -8   7      376.92      340.44      7.90 o 
   7  -8   7       37.01       38.39      2.58 o 
   8  -8   7       32.47       28.07      3.07 o 
   9  -8   7       22.69       20.63      2.08 o 
  -8  -7   7      117.30      118.89      5.81 o 
  -7  -7   7       10.88       14.48      2.71 o 
  -6  -7   7       24.67       21.00      2.30 o 
  -5  -7   7      310.69      306.17      6.39 o 
  -4  -7   7       48.42       48.17      2.76 o 
  -3  -7   7      341.74      329.76      8.49 o 
  -2  -7   7       15.76       13.55      1.38 o 
  -1  -7   7       51.26       54.26      2.08 o 
   0  -7   7     1654.44     1676.97     18.15 o 
   1  -7   7       43.10       36.34      2.92 o 
   2  -7   7       63.08       65.18      3.63 o 
   3  -7   7      127.11      123.74      4.00 o 
   4  -7   7       10.77       12.49      2.12 o 
   5  -7   7      854.50      885.54     12.79 o 
   6  -7   7        2.73        4.54      1.50 o 
   7  -7   7      151.92      157.71      4.96 o 
   8  -7   7        0.22        0.66      1.27 o 
   9  -7   7       23.62       15.14      2.85 o 
  -9  -6   7        6.22        4.49      1.95 o 
  -8  -6   7       15.72       12.78      2.58 o 
  -7  -6   7      169.52      162.23      5.70 o 
  -6  -6   7        0.17        1.32      1.29 o 
  -5  -6   7      303.18      311.69      6.26 o 
  -4  -6   7       40.57       40.05      2.41 o 
  -3  -6   7       21.41       22.09      1.81 o 
  -2  -6   7     1526.39     1480.80     18.14 o 
  -1  -6   7      502.31      563.22      6.66 o 
   0  -6   7     1042.58     1000.67     11.79 o 
   1  -6   7       35.16       43.41      2.60 o 
   2  -6   7       15.94       24.37      2.05 o 
   3  -6   7      579.67      565.47      8.13 o 
   4  -6   7       20.81       22.26      2.34 o 
   5  -6   7      512.62      523.88     19.99 o 
   6  -6   7      110.44      108.94      4.22 o 
   7  -6   7      311.23      307.16      7.36 o 
   8  -6   7       87.27       85.77      5.51 o 
   9  -6   7       22.60       19.32      3.23 o 
 -10  -5   7        0.52        1.02      2.82 o 
  -9  -5   7       76.03       68.38      4.75 o 
  -8  -5   7       20.61       16.88      1.91 o 
  -7  -5   7      659.92      684.55      9.71 o 
  -6  -5   7       44.41       42.71      2.26 o 
  -5  -5   7       18.67       18.42      1.54 o 
  -4  -5   7        8.47        7.40      1.46 o 
  -3  -5   7      154.64      147.73      3.52 o 
  -2  -5   7     1290.07     1242.18     11.86 o 
  -1  -5   7      542.85      544.85      6.35 o 
   0  -5   7      650.98      674.16      7.85 o 
   1  -5   7      129.71      151.85      4.65 o 
   2  -5   7      607.47      592.57      9.51 o 
   3  -5   7       11.05       11.32      1.90 o 
   4  -5   7      495.26      473.80     23.63 o 
   5  -5   7       20.25       19.48      2.18 o 
   6  -5   7     1167.45     1147.15     19.07 o 
   7  -5   7      465.55      433.36     13.81 o 
   8  -5   7      149.72      127.58      6.97 o 
   9  -5   7       18.97       14.63      3.23 o 
 -10  -4   7       12.48        9.89      2.63 o 
  -9  -4   7      140.43      142.23      6.01 o 
  -8  -4   7       16.07       18.34      2.24 o 
  -7  -4   7      381.49      359.08      8.06 o 
  -6  -4   7        0.97        0.48      0.97 o 
  -5  -4   7       64.11       64.38      2.31 o 
  -4  -4   7       53.89       53.12      2.05 o 
  -3  -4   7        7.19        5.79      0.89 o 
  -2  -4   7       17.95       12.20      1.00 o 
  -1  -4   7     1593.68     1526.06     12.63 o 
   0  -4   7      188.23      205.82      3.51 o 
   1  -4   7     2699.38     2762.05     24.05 o 
   2  -4   7      524.29      550.58     14.06 o 
   3  -4   7      334.44      342.24     11.85 o 
   4  -4   7     1610.41     1594.49     25.18 o 
   5  -4   7        8.96        8.55      2.72 o 
   6  -4   7      209.98      202.27      9.12 o 
   7  -4   7      559.60      550.49     16.91 o 
   8  -4   7       60.68       51.95      5.07 o 
   9  -4   7       35.39       43.96      4.94 o 
 -10  -3   7       15.65       13.23      2.76 o 
  -9  -3   7        9.05       10.56      2.20 o 
  -8  -3   7      298.54      297.59      5.28 o 
  -7  -3   7        7.19        5.63      1.30 o 
  -6  -3   7      915.07      899.99      9.69 o 
  -5  -3   7       33.95       39.66      3.19 o 
  -4  -3   7       12.78       16.69      1.33 o 
  -3  -3   7      798.41      783.46      7.29 o 
  -2  -3   7      233.53      228.06      3.11 o 
  -1  -3   7     1311.27     1273.98     11.30 o 
   0  -3   7      196.24      194.11      3.28 o 
   1  -3   7       79.34       90.87      2.16 o 
   2  -3   7      523.80      527.32     20.68 o 
   3  -3   7        1.48        2.72      2.22 o 
   4  -3   7      127.55      122.58      7.09 o 
   5  -3   7      349.45      334.48     12.48 o 
   6  -3   7       43.58       39.09      4.62 o 
   7  -3   7      149.53      158.50      8.55 o 
   8  -3   7       74.76       61.64      5.70 o 
   9  -3   7        1.27        2.34      2.79 o 
 -11  -2   7       24.40       24.73      3.35 o 
 -10  -2   7      112.48       97.98      6.14 o 
  -9  -2   7      117.43      125.97      7.68 o 
  -8  -2   7      293.02      289.72      6.95 o 
  -7  -2   7        7.73        8.00      1.74 o 
  -6  -2   7       15.25       17.32      2.16 o 
  -5  -2   7     1038.05     1033.56     11.13 o 
  -4  -2   7     1084.59     1123.87     10.87 o 
  -3  -2   7      457.49      456.43      4.75 o 
  -2  -2   7        1.49        0.21      0.56 o 
  -1  -2   7      160.07      162.65      2.62 o 
   0  -2   7      934.85      849.91      8.89 o 
   1  -2   7      218.91      207.02      5.15 o 
   2  -2   7     1256.94     1236.81     30.85 o 
   3  -2   7       40.23       38.83      4.62 o 
   4  -2   7      629.83      620.24     19.07 o 
   5  -2   7      132.51      135.37      8.05 o 
   6  -2   7      526.31      500.45     16.98 o 
   7  -2   7       75.80       65.31      6.27 o 
   8  -2   7      200.91      213.86     10.96 o 
   9  -2   7        8.57       11.78      4.05 o 
 -11  -1   7       39.00       40.92      3.94 o 
 -10  -1   7      189.74      181.36      7.90 o 
  -9  -1   7      191.14      175.73      6.04 o 
  -8  -1   7       24.14       22.78      2.38 o 
  -7  -1   7      319.58      323.56      7.93 o 
  -6  -1   7       29.81       29.37      1.83 o 
  -5  -1   7      120.50       99.67      2.56 o 
  -4  -1   7      218.16      190.76      3.43 o 
  -3  -1   7        9.34        7.02      0.89 o 
  -2  -1   7       84.48       96.93      2.16 o 
  -1  -1   7     1735.99     1701.66     15.72 o 
   0  -1   7      293.09      300.90      5.69 o 
   1  -1   7     1908.96     1938.77     22.40 o 
   2  -1   7      770.35      751.65     17.61 o 
   3  -1   7      113.83      103.00      7.29 o 
   4  -1   7      275.39      263.65     11.72 o 
   5  -1   7      297.07      278.03     12.29 o 
   6  -1   7      165.25      167.05      9.63 o 
   7  -1   7      234.56      237.68     12.10 o 
   8  -1   7      288.07      281.90     13.56 o 
 -11   0   7      209.58      218.25     10.93 o 
 -10   0   7       16.51       16.32      2.74 o 
  -9   0   7      357.20      350.61      7.85 o 
  -8   0   7       19.52       19.92      2.24 o 
  -7   0   7        3.41        4.65      1.52 o 
  -6   0   7      917.58      875.42     10.28 o 
  -5   0   7       44.51       39.70      1.75 o 
  -4   0   7      710.18      693.89     11.95 o 
  -3   0   7      307.45      307.93      4.39 o 
  -2   0   7     2514.11     2581.78     19.79 o 
  -1   0   7       92.62      100.11      3.63 o 
   0   0   7      422.66      437.28      8.46 o 
   1   0   7     1473.82     1492.22     18.26 o 
   2   0   7     1616.64     1557.66     45.90 o 
   3   0   7       28.27       28.59      1.81 o 
   4   0   7      707.50      662.56     21.41 o 
   5   0   7      185.20      182.13     10.39 o 
   6   0   7      361.15      360.96     15.58 o 
   7   0   7       86.99       85.01      7.98 o 
   8   0   7        1.86        2.41      2.40 o 
 -11   1   7       21.61       20.38      3.38 o 
 -10   1   7      310.12      318.05      8.59 o 
  -9   1   7       50.60       47.93      3.30 o 
  -8   1   7        6.32        5.48      1.66 o 
  -7   1   7       67.52       61.14      3.51 o 
  -6   1   7       30.18       36.84      2.70 o 
  -5   1   7     1218.72     1195.97     15.32 o 
  -4   1   7      503.87      500.77      6.59 o 
  -3   1   7      228.66      243.25      4.26 o 
  -2   1   7       31.89       27.95      1.45 o 
  -1   1   7      396.23      431.53      7.66 o 
   0   1   7      224.24      192.29      4.76 o 
   1   1   7      142.27      124.43      3.84 o 
   2   1   7      445.18      433.67      9.47 o 
   3   1   7       97.84       91.89      5.64 o 
   4   1   7      215.88      214.88     11.78 o 
   5   1   7        1.65        1.39      3.04 o 
   6   1   7       49.89       52.54      8.77 o 
   7   1   7       45.25       49.39      7.63 o 
 -11   2   7       14.72       12.66      2.63 o 
 -10   2   7       45.23       60.61      5.10 o 
  -9   2   7      193.57      204.67      5.98 o 
  -8   2   7       10.56       10.20      1.97 o 
  -7   2   7      132.91      126.41      4.31 o 
  -6   2   7        2.65        0.00      1.21 o 
  -5   2   7      822.15      836.93     15.51 o 
  -4   2   7       50.05       39.38      2.83 o 
  -3   2   7       45.37       43.63      2.08 o 
  -2   2   7       56.00       51.22      2.28 o 
  -1   2   7      359.42      378.97     10.39 o 
   0   2   7      141.66      128.06      4.08 o 
   1   2   7      428.13      403.70     32.45 o 
   2   2   7      167.65      166.43      5.81 o 
   3   2   7      352.41      358.64     12.57 o 
   4   2   7      305.55      318.70     15.46 o 
   5   2   7      256.21      247.33     11.78 o 
   6   2   7      122.81      124.57     13.30 o 
 -11   3   7        3.65        5.60      2.25 o 
 -10   3   7       32.93       32.35      3.50 o 
  -9   3   7        1.73        2.66      1.73 o 
  -8   3   7     1155.14     1130.11     16.11 o 
  -7   3   7      590.47      613.51     10.48 o 
  -6   3   7      236.74      224.77      5.74 o 
  -5   3   7        0.40        0.55      1.20 o 
  -4   3   7      310.05      311.81      5.56 o 
  -3   3   7      149.31      158.11      4.30 o 
  -2   3   7      123.70      148.11      7.22 o 
  -1   3   7       72.77       57.71      4.69 o 
   0   3   7        1.10        0.00      1.84 o 
   1   3   7      144.22      145.26      6.97 o 
   2   3   7       21.87       19.38      3.10 o 
   3   3   7      103.85      105.12      4.29 o 
   4   3   7      227.83      243.75      7.77 o 
   5   3   7        2.00        0.00      2.35 o 
 -10   4   7       50.15       54.40      4.17 o 
  -9   4   7      373.35      387.68      9.65 o 
  -8   4   7        8.32       12.99      2.23 o 
  -7   4   7      231.56      220.33      6.00 o 
  -6   4   7      169.60      181.92      5.35 o 
  -5   4   7      621.44      633.03     10.45 o 
  -4   4   7      194.70      177.48      5.00 o 
  -3   4   7       87.92       95.59      6.40 o 
  -2   4   7        0.39        3.29      2.22 o 
   0   4   7      379.11      385.09     12.67 o 
   1   4   7        7.12        4.69      2.53 o 
   2   4   7      386.70      390.60     12.61 o 
   3   4   7        1.44        0.51      2.41 o 
   4   4   7      678.42      727.24     17.29 o 
 -10   5   7       77.41       69.70      4.92 o 
  -9   5   7        8.45        3.95      2.15 o 
  -8   5   7      305.47      313.65      7.64 o 
  -7   5   7        3.32        4.68      1.77 o 
  -6   5   7      150.09      158.84      5.28 o 
  -5   5   7      186.03      193.41      4.97 o 
  -4   5   7        0.15        0.00      1.38 o 
  -3   5   7     1335.44     1346.40     30.53 o 
  -2   5   7      155.59      138.10      7.79 o 
  -1   5   7      462.02      434.19     14.25 o 
   0   5   7      131.89      116.05      7.22 o 
   1   5   7        2.54        6.52      3.04 o 
   2   5   7      117.30      105.73      6.97 o 
   3   5   7       36.71       37.44      4.62 o 
  -9   6   7       13.70       13.10      2.76 o 
  -8   6   7      644.99      677.56     17.36 o 
  -7   6   7       84.65       77.00      5.01 o 
  -6   6   7       25.43       22.71      2.48 o 
  -5   6   7       56.74       55.23      3.19 o 
  -3   6   7      234.46      255.93     11.15 o 
  -2   6   7       20.65       15.90      3.86 o 
  -1   6   7       19.10        9.82      3.61 o 
   0   6   7      184.10      203.98      9.95 o 
   1   6   7       80.70       69.05      6.33 o 
   2   6   7      126.00      105.66      7.48 o 
  -7   7   7       19.66       14.51      2.51 o 
  -6   7   7        4.22        2.66      1.96 o 
  -3   7   7       57.23       65.19      6.46 o 
  -2   7   7      116.26      119.66      8.11 o 
  -1   7   7        1.05        1.08      3.17 o 
   0   7   7      180.57      208.48     10.83 o 
   0 -13   8       48.65       37.81      5.64 o 
   1 -13   8       12.38       11.66      3.10 o 
   2 -13   8        0.20        0.00      2.26 o 
   3 -13   8        1.55        2.73      2.31 o 
   4 -13   8       40.44       35.94      5.56 o 
  -2 -12   8       13.21       15.12      3.83 o 
  -1 -12   8       25.88       24.46      2.71 o 
   0 -12   8        0.38        0.00      2.14 o 
   1 -12   8        1.16        0.43      2.16 o 
   2 -12   8      738.06      760.08     22.24 o 
   3 -12   8        1.93        1.68      1.99 o 
   4 -12   8      145.15      134.87      5.65 o 
   5 -12   8       11.69        8.95      2.29 o 
   6 -12   8       97.40      105.47      6.08 o 
  -4 -11   8       29.28       25.84      3.07 o 
  -3 -11   8      199.92      213.15     11.56 o 
  -2 -11   8        0.19        0.00      2.00 o 
  -1 -11   8        5.13        2.72      2.10 o 
   0 -11   8        5.11        4.93      2.24 o 
   1 -11   8      209.43      227.85      7.36 o 
   2 -11   8     1289.33     1292.85     20.30 o 
   3 -11   8      339.64      333.32      8.50 o 
   4 -11   8        3.23        2.15      1.75 o 
   5 -11   8       19.42       22.51      3.91 o 
   6 -11   8       21.77       18.49      2.77 o 
   7 -11   8        3.09        1.19      1.75 o 
  -5 -10   8       12.69       13.40      2.59 o 
  -4 -10   8       99.44      104.72      4.76 o 
  -3 -10   8       22.37       24.15      2.53 o 
  -2 -10   8       36.77       38.12      3.11 o 
  -1 -10   8      108.11      115.13      5.49 o 
   0 -10   8      170.95      178.21      3.97 o 
   1 -10   8       78.91       75.95      4.38 o 
   2 -10   8      602.25      609.54     11.89 o 
   3 -10   8      877.92      858.74     14.53 o 
   4 -10   8       79.87       84.45      4.09 o 
   5 -10   8       21.37       26.19      2.93 o 
   6 -10   8        6.62        6.11      1.91 o 
   7 -10   8      295.69      300.36      8.08 o 
   8 -10   8      130.01      127.67      5.02 o 
  -6  -9   8       11.04       10.67      2.41 o 
  -5  -9   8        2.67        0.23      3.59 o 
  -4  -9   8      233.23      244.13      6.11 o 
  -3  -9   8      378.55      365.46      7.85 o 
  -2  -9   8      453.29      439.15      7.06 o 
  -1  -9   8      237.97      242.54      6.82 o 
   0  -9   8      257.81      249.80      4.86 o 
   1  -9   8       84.98       86.50      4.97 o 
   2  -9   8      714.12      721.79     13.09 o 
   3  -9   8      278.02      274.45      6.92 o 
   4  -9   8       56.21       49.52      6.14 o 
   5  -9   8       43.33       48.08      5.76 o 
   6  -9   8       18.09       14.19      2.28 o 
   7  -9   8      156.72      162.43      5.58 o 
   8  -9   8        3.22        9.33      7.32 o 
  -7  -8   8        7.34        4.43      2.04 o 
  -6  -8   8        1.57        1.72      1.76 o 
  -5  -8   8      151.36      156.38      4.81 o 
  -4  -8   8      110.27      110.97      4.07 o 
  -3  -8   8     1069.00     1056.72     13.87 o 
  -2  -8   8       39.92       37.41      2.21 o 
  -1  -8   8       99.10      103.25      3.16 o 
   0  -8   8      123.67      125.51      3.32 o 
   1  -8   8        9.14        8.09      1.85 o 
   2  -8   8      132.52      141.13      4.90 o 
   3  -8   8      785.92      792.22     12.84 o 
   4  -8   8      529.32      521.30     11.50 o 
   5  -8   8       38.65       45.71      3.58 o 
   6  -8   8      100.04      103.16      4.50 o 
   7  -8   8       74.21       74.17      3.12 o 
   8  -8   8      372.40      400.34      7.54 o 
   9  -8   8       21.19       22.31      2.04 o 
  -8  -7   8        3.41        1.67      2.19 o 
  -7  -7   8        6.71        4.83      1.95 o 
  -6  -7   8       18.25       13.35      2.04 o 
  -5  -7   8      219.61      215.69      5.43 o 
  -4  -7   8      341.96      343.50      6.76 o 
  -3  -7   8      108.27      101.32      3.58 o 
  -2  -7   8      605.99      574.11      7.91 o 
  -1  -7   8      123.02      112.78      3.38 o 
   0  -7   8       57.56       61.73      2.23 o 
   1  -7   8      515.01      512.38      9.67 o 
   2  -7   8        5.35        2.18      1.44 o 
   3  -7   8      478.79      475.60     10.94 o 
   4  -7   8      255.43      242.16      5.94 o 
   5  -7   8      242.30      245.59      6.24 o 
   6  -7   8       96.79       92.44      4.35 o 
   7  -7   8        6.55        6.24      2.09 o 
   8  -7   8      100.46       87.77      6.14 o 
   9  -7   8       20.45       20.27      3.55 o 
  -9  -6   8       90.45       98.88      4.85 o 
  -8  -6   8       17.51        6.10      2.76 o 
  -7  -6   8      396.41      394.45      7.65 o 
  -6  -6   8       64.36       60.13      3.21 o 
  -5  -6   8       16.89       16.09      1.97 o 
  -4  -6   8      330.62      322.80      7.26 o 
  -3  -6   8       72.90       74.13      2.76 o 
  -2  -6   8      535.24      514.02      7.01 o 
  -1  -6   8      171.06      185.86      3.55 o 
   0  -6   8        5.08        2.97      0.90 o 
   1  -6   8     1013.26     1040.80     13.26 o 
   2  -6   8      420.77      425.64      8.51 o 
   3  -6   8        2.04        2.86      1.55 o 
   4  -6   8      331.09      344.68      8.80 o 
   5  -6   8      762.00      679.22     13.55 o 
   6  -6   8      680.32      617.11     12.58 o 
   7  -6   8       28.19       31.99      4.05 o 
   8  -6   8       68.43       66.96      5.57 o 
   9  -6   8      165.46      193.91      9.25 o 
  -9  -5   8       64.99       64.50     10.14 o 
  -8  -5   8       43.90       39.80      3.64 o 
  -7  -5   8      163.35      162.46      5.60 o 
  -6  -5   8      263.97      276.10      5.94 o 
  -5  -5   8       35.85       33.38      2.35 o 
  -4  -5   8        0.92        0.90      1.16 o 
  -3  -5   8        0.93        3.84      1.06 o 
  -2  -5   8      238.86      242.61      4.13 o 
  -1  -5   8     2010.34     1941.92     16.90 o 
   0  -5   8      102.98      113.77      2.80 o 
   1  -5   8       60.99       55.35      3.78 o 
   2  -5   8        6.33        5.91      1.95 o 
   3  -5   8       12.31       14.26      2.35 o 
   4  -5   8     1647.74     1611.89     32.31 o 
   5  -5   8        9.17       12.07      4.34 o 
   6  -5   8      647.25      605.10     18.43 o 
   7  -5   8       23.50       18.75      3.61 o 
   8  -5   8       27.52       13.81      3.42 o 
   9  -5   8      119.33      118.59      7.54 o 
 -10  -4   8        0.98        2.31      2.25 o 
  -9  -4   8        1.26        3.73      2.12 o 
  -8  -4   8      330.14      326.77      6.18 o 
  -7  -4   8        1.57        0.66      1.28 o 
  -6  -4   8      541.53      548.00      7.31 o 
  -5  -4   8       36.42       36.50      1.97 o 
  -4  -4   8      174.49      168.16      4.44 o 
  -3  -4   8     1282.76     1289.44     17.18 o 
  -2  -4   8      256.59      252.82      4.11 o 
  -1  -4   8     1122.82     1098.34      9.95 o 
   0  -4   8       43.70       42.66      2.30 o 
   1  -4   8       28.13       25.86      1.55 o 
   2  -4   8     1156.55     1178.31     30.44 o 
   3  -4   8      310.33      311.90      8.68 o 
   4  -4   8       14.20       11.09      3.17 o 
   5  -4   8      384.33      368.56     13.68 o 
   6  -4   8        0.25        0.19      2.15 o 
   7  -4   8      343.43      342.59     13.49 o 
   8  -4   8      171.35      167.18      9.19 o 
 -10  -3   8        2.05        0.00      2.66 o 
  -9  -3   8      157.08      161.60      6.45 o 
  -8  -3   8      404.17      412.54      6.80 o 
  -7  -3   8      665.42      668.08     10.86 o 
  -6  -3   8        3.02        2.55      1.09 o 
  -5  -3   8        1.23        1.28      0.98 o 
  -4  -3   8       50.29       50.91      2.04 o 
  -3  -3   8      417.28      396.96      5.84 o 
  -2  -3   8      728.23      733.46      9.43 o 
  -1  -3   8       24.94       24.60      2.07 o 
   0  -3   8     1507.72     1457.74     15.79 o 
   1  -3   8        0.07        0.00      0.90 o 
   2  -3   8       32.77       35.28      4.81 o 
   3  -3   8        2.92        2.91      2.53 o 
   4  -3   8      711.72      674.53     20.59 o 
   5  -3   8      659.55      663.51     20.59 o 
   6  -3   8       33.59       25.47      4.56 o 
   7  -3   8      136.79      123.66      8.30 o 
   8  -3   8        9.07        6.90      3.29 o 
 -10  -2   8       79.79       81.47      5.03 o 
  -9  -2   8      146.41      145.45      5.97 o 
  -8  -2   8        0.43        1.81      1.43 o 
  -7  -2   8       63.28       64.76      2.77 o 
  -6  -2   8      431.23      451.14      6.25 o 
  -5  -2   8      448.01      442.06      6.04 o 
  -4  -2   8      191.65      200.63      3.83 o 
  -3  -2   8      466.64      438.16      5.67 o 
  -2  -2   8      742.15      755.20      8.67 o 
  -1  -2   8      485.69      449.23     23.15 o 
   0  -2   8      933.49      847.54     11.78 o 
   1  -2   8     1082.24     1060.41     16.98 o 
   2  -2   8     1277.53     1276.77     21.35 o 
   3  -2   8       24.43       26.16      4.50 o 
   4  -2   8       62.56       73.61      6.71 o 
   5  -2   8       16.05       11.21      3.61 o 
   6  -2   8      611.13      662.30     21.79 o 
   7  -2   8       25.35       15.01      4.24 o 
   8  -2   8      563.51      554.99     20.08 o 
 -10  -1   8        0.09        0.98      1.90 o 
  -9  -1   8      113.81      111.38      5.74 o 
  -8  -1   8      763.40      731.83     12.08 o 
  -7  -1   8      999.82     1029.81     12.07 o 
  -6  -1   8       18.93       18.75      1.95 o 
  -5  -1   8       59.55       61.84      2.39 o 
  -4  -1   8      176.37      155.43      3.26 o 
  -3  -1   8      332.72      300.41      5.83 o 
  -2  -1   8      144.73      136.33      3.06 o 
  -1  -1   8      522.49      551.20      8.95 o 
   0  -1   8       73.19       65.17      3.97 o 
   1  -1   8      604.78      606.73     14.16 o 
   2  -1   8        1.89        2.66      2.91 o 
   3  -1   8      853.37      832.77     25.09 o 
   4  -1   8       26.16       29.71      5.07 o 
   5  -1   8      151.69      138.04      9.19 o 
   6  -1   8      232.48      224.82     12.04 o 
   7  -1   8       31.89       32.62      5.76 o 
 -11   0   8        1.04        1.55      2.15 o 
 -10   0   8        3.62        4.40      2.17 o 
  -9   0   8       39.16       46.01      3.42 o 
  -8   0   8       67.26       63.71      5.07 o 
  -7   0   8        7.80        8.86      1.82 o 
  -6   0   8       81.98       90.23      3.05 o 
  -5   0   8     1338.31     1335.80     13.85 o 
  -4   0   8     1883.99     1907.99     16.96 o 
  -3   0   8      112.37       99.43      2.73 o 
  -2   0   8        1.87        1.53      1.24 o 
  -1   0   8       75.52       85.72      3.32 o 
   0   0   8      901.04      878.73     23.22 o 
   1   0   8      408.82      382.62     13.62 o 
   2   0   8       75.14       71.84      3.50 o 
   3   0   8      677.34      692.52     23.00 o 
   4   0   8      521.18      538.59     19.95 o 
   5   0   8       92.51       88.43      8.24 o 
   6   0   8       25.22       26.54      5.64 o 
   7   0   8      273.76      298.81     15.14 o 
 -10   1   8       82.55       84.81      6.58 o 
  -9   1   8      240.09      247.25      6.76 o 
  -8   1   8       19.36       21.41      2.53 o 
  -7   1   8      584.69      600.65     11.69 o 
  -6   1   8      163.24      152.43      5.47 o 
  -5   1   8      347.55      351.58      6.10 o 
  -4   1   8        0.03        0.00      0.86 o 
  -3   1   8       98.25      102.58      3.13 o 
  -2   1   8       19.37       25.53      7.09 o 
  -1   1   8        0.20        1.18      1.31 o 
   0   1   8      703.66      701.10     11.02 o 
   1   1   8       76.87       87.77      3.52 o 
   2   1   8      513.09      499.67     10.74 o 
   3   1   8      104.09      104.05      9.19 o 
   4   1   8      146.85      129.29      9.82 o 
   5   1   8        5.57        4.62      3.67 o 
   6   1   8      489.77      509.71     21.60 o 
 -10   2   8       75.64       80.77      4.94 o 
  -9   2   8       33.74       34.72      4.76 o 
  -8   2   8       48.70       52.14      3.73 o 
  -7   2   8      664.77      621.20     10.80 o 
  -6   2   8        9.79        7.79      1.78 o 
  -5   2   8      142.80      162.19      4.83 o 
  -4   2   8      231.77      253.34      5.61 o 
  -3   2   8      742.69      712.67     18.50 o 
  -2   2   8      216.77      207.27      8.68 o 
  -1   2   8      238.66      239.27      6.90 o 
   0   2   8        2.29        0.65      1.48 o 
   1   2   8     1010.38      978.09     44.91 o 
   2   2   8      122.26      123.31      5.24 o 
   3   2   8        2.21        0.54      1.55 o 
   4   2   8       11.69       10.64      4.50 o 
   5   2   8        8.55       10.26      3.18 o 
 -10   3   8       53.24       59.44      4.47 o 
  -9   3   8       51.00       58.22      4.33 o 
  -8   3   8       59.45       61.80      3.75 o 
  -7   3   8       62.79       54.10      3.43 o 
  -6   3   8      529.81      533.00     12.56 o 
  -5   3   8        0.39        1.97      1.49 o 
  -4   3   8      238.85      216.65      9.31 o 
  -3   3   8       16.76        8.68      2.98 o 
  -2   3   8      165.34      145.00      7.73 o 
  -1   3   8      583.70      483.66     14.44 o 
   0   3   8      235.52      199.17      8.68 o 
   1   3   8      193.20      178.51      8.24 o 
   2   3   8      209.83      216.46      8.81 o 
   3   3   8      102.41      113.65      6.08 o 
  -9   4   8        4.00        4.27      2.25 o 
  -8   4   8      290.67      297.95      7.55 o 
  -7   4   8        7.92        5.95      1.89 o 
  -6   4   8      334.87      330.14     10.68 o 
  -5   4   8       76.41       81.66      5.52 o 
  -4   4   8       18.93        8.68      3.29 o 
  -3   4   8     1186.39     1254.16     29.01 o 
  -2   4   8      232.72      242.94     10.20 o 
  -1   4   8      175.00      149.44      7.98 o 
   0   4   8      499.79      424.94     14.00 o 
   1   4   8        2.64        2.53      2.72 o 
   2   4   8      223.56      216.21      9.31 o 
   3   4   8       32.17       31.17      4.12 o 
  -9   5   8       18.99       20.13      3.23 o 
  -8   5   8      319.64      308.61      8.96 o 
  -7   5   8       37.26       38.12      4.69 o 
  -6   5   8        1.58        1.55      1.96 o 
  -3   5   8      229.02      277.21     11.53 o 
  -2   5   8        0.22        2.98      2.72 o 
  -1   5   8        8.54        8.87      3.42 o 
   0   5   8        2.75        7.48      3.29 o 
   1   5   8        5.12        8.49      3.36 o 
   2   5   8      110.70      108.01      7.16 o 
  -7   6   8       86.67       91.64      4.71 o 
  -3   6   8       34.96       38.45      5.38 o 
  -1   6   8       66.50       66.96      6.71 o 
   0   6   8       69.44       83.30      7.09 o 
   1 -13   9      256.63      273.75     16.00 o 
   2 -13   9      213.86      214.75     10.51 o 
   3 -13   9        8.31        6.66      2.72 o 
  -2 -12   9       82.94       95.40      8.36 o 
  -1 -12   9       50.69       51.56      5.64 o 
   0 -12   9      568.41      608.08     13.57 o 
   1 -12   9       57.17       54.49      4.52 o 
   2 -12   9      105.90      133.94      6.05 o 
   3 -12   9       15.29        9.58      2.61 o 
   4 -12   9       35.53       38.23      3.62 o 
   5 -12   9      136.60      132.74      6.44 o 
  -4 -11   9        0.32        0.00      1.94 o 
  -3 -11   9        7.74        4.85      2.26 o 
  -2 -11   9       55.39       54.90      5.00 o 
  -1 -11   9       51.75       51.30      3.31 o 
   0 -11   9        0.12        0.00      2.31 o 
   1 -11   9      182.63      200.86      7.10 o 
   2 -11   9        0.09        0.00      1.87 o 
   3 -11   9       69.64       76.07      4.48 o 
   4 -11   9       17.93       15.34      7.29 o 
   5 -11   9       44.40       41.55      3.84 o 
   6 -11   9       20.49       17.80      2.88 o 
   7 -11   9       43.21       37.99      3.52 o 
  -5 -10   9       52.90       56.37      3.98 o 
  -4 -10   9      112.22      105.74      4.81 o 
  -3 -10   9      150.77      160.18      5.03 o 
  -2 -10   9       86.26       82.94      4.19 o 
  -1 -10   9       14.73       15.26      1.72 o 
   0 -10   9       90.84       86.50      4.87 o 
   1 -10   9      157.45      176.03      6.27 o 
   2 -10   9        4.37        3.07      2.71 o 
   3 -10   9        0.64        0.00      1.61 o 
   4 -10   9      126.13      125.91      6.49 o 
   5 -10   9       51.26       53.11      4.01 o 
   6 -10   9       17.80       19.29      2.75 o 
   7 -10   9       14.37       10.84      2.44 o 
  -6  -9   9        7.71        7.85      2.35 o 
  -5  -9   9      166.63      170.60      6.29 o 
  -4  -9   9       82.80       93.13      4.07 o 
  -3  -9   9       55.36       56.06      3.17 o 
  -2  -9   9       71.29       67.34      3.70 o 
  -1  -9   9       26.88       25.50      1.97 o 
   0  -9   9       92.09       97.38      3.02 o 
   1  -9   9       71.53       68.29      4.33 o 
   2  -9   9      718.38      764.57     13.43 o 
   3  -9   9        3.35        5.76      2.25 o 
   4  -9   9       26.14       20.56      2.93 o 
   5  -9   9        1.13        0.00      1.87 o 
   6  -9   9       19.95       15.64      2.57 o 
   7  -9   9       10.49       12.41      2.42 o 
   8  -9   9      316.11      315.12      8.53 o 
  -7  -8   9       73.44       65.99      4.06 o 
  -6  -8   9        2.44        1.41      1.84 o 
  -5  -8   9      199.58      196.29      5.41 o 
  -4  -8   9      190.53      170.79      6.03 o 
  -3  -8   9        6.35        5.54      1.62 o 
  -2  -8   9       55.02       59.03      2.68 o 
  -1  -8   9      131.69      138.85      3.66 o 
   0  -8   9        2.68        2.77      1.04 o 
   1  -8   9      725.71      724.26     12.86 o 
   2  -8   9      183.62      171.63      6.81 o 
   3  -8   9      225.94      240.48      7.86 o 
   4  -8   9      365.43      361.59     10.23 o 
   5  -8   9       84.39       88.77      9.82 o 
   6  -8   9      218.22      224.62      5.93 o 
   7  -8   9       78.17       76.47      3.49 o 
   8  -8   9       23.85       25.76      2.93 o 
  -8  -7   9       25.40       15.86      3.14 o 
  -7  -7   9        4.33        4.01      1.90 o 
  -6  -7   9       58.89       55.37      3.26 o 
  -5  -7   9      176.30      180.67      5.18 o 
  -4  -7   9      596.15      605.09      9.60 o 
  -3  -7   9      178.06      160.47      4.45 o 
  -2  -7   9       81.92       79.23      2.88 o 
  -1  -7   9       36.29       38.81      2.16 o 
   0  -7   9      270.58      287.62      6.68 o 
   1  -7   9      255.32      246.63      8.19 o 
   2  -7   9        8.85        7.03      2.28 o 
   3  -7   9      177.49      193.69      5.69 o 
   4  -7   9        9.18        7.90      1.80 o 
   5  -7   9      564.59      526.96     12.08 o 
   6  -7   9      171.37      157.68      9.60 o 
   7  -7   9       30.70       27.30      2.97 o 
   8  -7   9       11.90       10.20      3.29 o 
  -8  -6   9       39.54       34.89      6.37 o 
  -7  -6   9       28.92       23.39      2.68 o 
  -6  -6   9      176.94      188.81      5.20 o 
  -5  -6   9      150.83      142.27      5.24 o 
  -4  -6   9       50.57       62.65      3.00 o 
  -3  -6   9       61.30       53.08      2.71 o 
  -2  -6   9      122.88      121.63      3.41 o 
  -1  -6   9      311.09      308.70      5.31 o 
   0  -6   9      125.86      122.01      4.75 o 
   1  -6   9       67.60       61.97      3.54 o 
   2  -6   9     1226.99     1254.05     18.63 o 
   3  -6   9      489.47      483.64     11.67 o 
   4  -6   9      488.67      464.75     11.23 o 
   5  -6   9        3.07        5.83      2.28 o 
   6  -6   9       10.14        5.67      2.01 o 
   7  -6   9      107.89      114.79      7.54 o 
   8  -6   9       30.39       36.24      4.88 o 
  -9  -5   9       31.87       25.85      2.93 o 
  -8  -5   9      232.61      220.50      9.15 o 
  -7  -5   9        1.58        1.58      1.49 o 
  -6  -5   9        0.93        7.30      1.62 o 
  -5  -5   9      236.88      235.73      8.23 o 
  -4  -5   9       25.49       24.40      2.14 o 
  -3  -5   9      625.84      606.34      8.93 o 
  -2  -5   9       80.71       81.12      2.53 o 
  -1  -5   9      560.06      570.66      7.51 o 
   0  -5   9       71.25       67.99      2.70 o 
   1  -5   9        0.51        0.00      1.74 o 
   2  -5   9      245.31      248.91     20.43 o 
   3  -5   9       51.73       56.97      4.07 o 
   4  -5   9      472.47      463.84     12.95 o 
   5  -5   9      233.23      216.52     10.71 o 
   6  -5   9        7.55        3.99      2.79 o 
   7  -5   9        3.19        5.89      2.85 o 
   8  -5   9      116.22       96.61      7.41 o 
  -9  -4   9        1.51        0.57      1.78 o 
  -8  -4   9      249.86      260.58      7.69 o 
  -7  -4   9       97.07       96.54      8.64 o 
  -6  -4   9      226.54      239.34      9.81 o 
  -5  -4   9      154.03      155.94      4.29 o 
  -4  -4   9        7.66       11.43      1.65 o 
  -3  -4   9      259.70      262.92      5.28 o 
  -2  -4   9      631.19      625.28      7.02 o 
  -1  -4   9      140.68      152.16      3.60 o 
   0  -4   9      893.22      907.03     13.87 o 
   1  -4   9      147.68      149.93      3.74 o 
   2  -4   9       75.82       75.86      4.61 o 
   3  -4   9      572.12      570.96     19.19 o 
   4  -4   9       48.41       48.65      5.70 o 
   5  -4   9      318.65      305.34     13.18 o 
   6  -4   9       15.22       17.29      4.12 o 
   7  -4   9       27.46       24.39      4.75 o 
   8  -4   9      139.59      117.95      8.43 o 
 -10  -3   9       14.49       10.71      3.49 o 
  -9  -3   9       40.96       35.13      3.76 o 
  -8  -3   9        3.34        5.45      1.63 o 
  -7  -3   9      640.04      660.86     10.61 o 
  -6  -3   9       98.93       86.95      3.52 o 
  -5  -3   9        0.72        0.52      1.11 o 
  -4  -3   9        6.40        6.54      1.38 o 
  -3  -3   9      414.11      404.92      6.65 o 
  -2  -3   9     1900.53     1863.51     18.04 o 
  -1  -3   9      379.89      378.41      7.07 o 
   0  -3   9       53.59       46.93      2.93 o 
   1  -3   9      187.26      178.84      4.97 o 
   2  -3   9      439.77      416.20     16.09 o 
   3  -3   9     1014.15      922.28     26.80 o 
   4  -3   9      547.95      554.74     19.26 o 
   5  -3   9       28.45       28.51      4.94 o 
   6  -3   9      314.87      310.28     14.00 o 
   7  -3   9       24.54       15.71      4.37 o 
 -10  -2   9        2.36        2.01      3.19 o 
  -9  -2   9      240.09      241.12      7.95 o 
  -8  -2   9      102.43      102.46      3.60 o 
  -7  -2   9      421.78      412.52      8.78 o 
  -6  -2   9      113.37      113.48      3.33 o 
  -5  -2   9      299.95      268.93      5.47 o 
  -4  -2   9     1605.93     1644.57     18.15 o 
  -3  -2   9      129.40      129.46      3.52 o 
  -2  -2   9      324.46      315.91      8.74 o 
  -1  -2   9      397.23      420.57     16.32 o 
   0  -2   9       82.08       79.03      6.84 o 
   1  -2   9        1.13        0.00      1.24 o 
   2  -2   9      395.56      389.72     15.77 o 
   3  -2   9      247.96      225.65     11.66 o 
   4  -2   9      661.90      670.48     22.36 o 
   5  -2   9        3.44        1.65      3.23 o 
   6  -2   9      301.12      306.92     14.38 o 
   7  -2   9       14.64        9.88      4.24 o 
 -10  -1   9       24.86       22.00      3.21 o 
  -9  -1   9      203.84      222.46      9.70 o 
  -8  -1   9       23.41       25.64      2.89 o 
  -7  -1   9       16.25       16.22      1.76 o 
  -6  -1   9      544.14      571.87      9.09 o 
  -5  -1   9       97.20       88.23      3.18 o 
  -4  -1   9        1.57        1.67      1.12 o 
  -3  -1   9      679.46      670.86     15.14 o 
  -2  -1   9        2.89        3.16      1.54 o 
  -1  -1   9      923.88      923.72     13.40 o 
   0  -1   9        6.27        7.02      1.49 o 
   1  -1   9      706.57      703.51     13.20 o 
   2  -1   9        3.07        3.32      1.36 o 
   3  -1   9       53.94       57.08      6.90 o 
   4  -1   9      585.32      535.86     20.21 o 
   5  -1   9        1.58        5.57      3.86 o 
   6  -1   9        1.89        5.51      3.80 o 
 -10   0   9       34.24       36.25      4.80 o 
  -9   0   9        2.67        3.10      2.19 o 
  -8   0   9        4.88        3.74      1.78 o 
  -7   0   9      130.14      136.85      4.89 o 
  -6   0   9      280.91      297.30      5.98 o 
  -5   0   9       50.87       54.62      2.65 o 
  -4   0   9       36.52       31.08      2.40 o 
  -3   0   9      449.55      434.45      9.43 o 
  -2   0   9       48.87       49.35      3.25 o 
  -1   0   9      155.04      130.17      4.80 o 
   0   0   9       50.97       49.31      4.74 o 
   1   0   9      546.82      525.44     24.14 o 
   2   0   9      819.01      822.35     14.82 o 
   3   0   9        5.43        6.27      3.93 o 
   4   0   9       15.00       12.99      4.62 o 
   5   0   9      122.25      106.68      9.63 o 
   6   0   9      133.59      156.03     11.47 o 
 -10   1   9      398.66      399.98     10.61 o 
  -9   1   9      265.33      269.97      8.35 o 
  -8   1   9       17.36       16.72      2.70 o 
  -7   1   9       16.39       16.97      2.40 o 
  -6   1   9       16.52       20.89      2.42 o 
  -5   1   9      176.83      180.16      6.36 o 
  -4   1   9        6.26        8.29      1.98 o 
  -3   1   9      249.88      234.71      6.70 o 
  -2   1   9       66.61       46.27      3.31 o 
  -1   1   9      113.60      109.73      4.58 o 
   0   1   9      218.79      233.51      6.74 o 
   1   1   9      114.59      104.52      5.83 o 
   2   1   9        0.22        0.22      1.56 o 
   3   1   9        0.40        1.05      1.48 o 
   4   1   9       51.07       49.85      7.35 o 
   5   1   9      104.78      102.88     10.07 o 
  -9   2   9       39.23       36.64      5.07 o 
  -8   2   9       59.15       61.50      3.90 o 
  -7   2   9        5.04        6.99      1.91 o 
  -6   2   9      469.04      473.40      9.24 o 
  -5   2   9      304.36      302.09     10.14 o 
  -4   2   9        9.39        5.83      2.72 o 
  -3   2   9      299.40      338.34     12.16 o 
  -2   2   9      217.65      200.31      8.93 o 
  -1   2   9      239.54      225.08      9.19 o 
   0   2   9       60.05       55.24      4.88 o 
   1   2   9      121.64      106.04      6.40 o 
   2   2   9      404.65      401.75     12.10 o 
   3   2   9      347.95      352.79     10.14 o 
  -9   3   9       12.85       14.93      2.92 o 
  -8   3   9      190.52      190.51      7.03 o 
  -7   3   9       63.67       68.15      5.18 o 
  -6   3   9      130.37      131.64      9.19 o 
  -4   3   9      489.34      499.18     16.03 o 
  -3   3   9      455.91      408.53     14.00 o 
  -2   3   9        0.08        0.00      2.34 o 
  -1   3   9        3.46        4.37      2.79 o 
   0   3   9      255.53      272.52     10.77 o 
   1   3   9       17.48       17.04      3.86 o 
   2   3   9      511.37      501.65     14.57 o 
   3   3   9      116.82      117.51      6.21 o 
  -8   4   9       53.55       55.23      4.45 o 
  -7   4   9      142.72      127.58      7.38 o 
  -4   4   9      220.60      238.63     10.90 o 
  -3   4   9        2.45        5.57      3.23 o 
  -2   4   9       92.98       78.93      6.40 o 
  -1   4   9       28.14       32.88      4.75 o 
   0   4   9      105.14      108.20      7.22 o 
   1   4   9      126.03      121.56      7.54 o 
  -7   5   9      101.12      127.90     10.45 o 
  -4   5   9        0.34        0.13      2.91 o 
  -3   5   9       11.53        8.05      3.61 o 
  -2   5   9      296.63      315.73     12.92 o 
  -1   5   9       74.97       75.00      6.71 o 
  -1 -12  10       11.13        0.00      5.19 o 
   0 -12  10       39.01       48.85      5.53 o 
   1 -12  10       27.38       26.82      3.79 o 
   2 -12  10        1.03        1.89      2.27 o 
   3 -12  10        5.71        6.57      3.42 o 
   4 -12  10       66.53       56.90      5.04 o 
  -3 -11  10        5.93        3.26      2.13 o 
  -2 -11  10        6.84        8.44      2.48 o 
  -1 -11  10       91.99       91.43      3.85 o 
   0 -11  10        7.86        4.21      2.20 o 
   1 -11  10      102.23      111.72      5.66 o 
   2 -11  10       88.16       91.90      5.06 o 
   3 -11  10      108.96      104.75      6.09 o 
   4 -11  10       14.54       14.62      6.40 o 
   5 -11  10      168.36      168.78      7.14 o 
  -5 -10  10      133.61      121.55      5.31 o 
  -4 -10  10        4.17        3.67      2.43 o 
  -3 -10  10       11.74        7.65      2.21 o 
  -2 -10  10       97.93       95.56      4.47 o 
  -1 -10  10      101.10      117.02      3.65 o 
   0 -10  10      111.78      125.18      8.62 o 
   1 -10  10       53.64       58.60      4.16 o 
   2 -10  10        0.49        2.69      2.26 o 
   3 -10  10       95.58       99.71      5.73 o 
   4 -10  10      171.75      185.38      7.41 o 
   5 -10  10       10.35        9.71      2.55 o 
   6 -10  10       62.80       68.23      4.66 o 
  -6  -9  10        0.11        0.00      2.00 o 
  -5  -9  10       79.72       73.79      4.25 o 
  -4  -9  10       63.97       55.97      3.38 o 
  -3  -9  10       36.55       36.68      2.79 o 
  -2  -9  10       16.15       15.78      2.40 o 
  -1  -9  10       12.31        9.61      1.69 o 
   0  -9  10       94.34       87.29      4.75 o 
   1  -9  10      135.02      138.19      6.76 o 
   2  -9  10      525.56      535.97     13.59 o 
   3  -9  10       23.91       23.81      3.86 o 
   4  -9  10       24.57       25.62      3.36 o 
   5  -9  10        3.02        4.97      2.18 o 
   6  -9  10      134.20      147.17      6.40 o 
   7  -9  10      111.84      124.13      5.78 o 
  -7  -8  10       17.27       12.16      2.55 o 
  -6  -8  10       36.71       40.25      6.03 o 
  -5  -8  10      259.87      254.23      6.35 o 
  -4  -8  10       92.60      100.16      4.23 o 
  -3  -8  10      164.39      180.24      4.96 o 
  -2  -8  10        0.52        0.00      2.09 o 
  -1  -8  10      135.20      139.02      4.63 o 
   0  -8  10      320.06      330.63      7.13 o 
   1  -8  10      118.84      132.32      6.55 o 
   2  -8  10       37.62       34.99      3.90 o 
   3  -8  10      463.17      442.86     11.68 o 
   4  -8  10      182.24      159.41      6.78 o 
   5  -8  10      128.68      146.24      5.21 o 
   6  -8  10        4.96        5.78      2.33 o 
   7  -8  10       66.86       78.01      4.76 o 
  -7  -7  10       25.65       18.49      2.68 o 
  -6  -7  10        9.47       15.95      2.56 o 
  -5  -7  10        4.04       10.12      2.01 o 
  -4  -7  10      457.53      441.37     10.55 o 
  -3  -7  10        0.74        2.39      1.34 o 
  -2  -7  10       15.46       16.14      1.77 o 
  -1  -7  10        2.10        2.03      1.27 o 
   0  -7  10       12.21        9.73      1.90 o 
   1  -7  10      172.71      173.86     13.05 o 
   2  -7  10      352.68      350.91      8.51 o 
   3  -7  10      142.16      145.48      7.00 o 
   4  -7  10      295.27      278.85      8.84 o 
   5  -7  10       10.84       15.09      4.18 o 
   6  -7  10       30.47       26.73      3.93 o 
   7  -7  10      378.03      432.22     16.41 o 
  -8  -6  10       54.25       54.39      5.10 o 
  -7  -6  10        0.01        1.35      1.79 o 
  -6  -6  10       54.32       51.90      4.16 o 
  -5  -6  10      129.89      140.79      4.51 o 
  -4  -6  10       24.01       21.69      2.45 o 
  -3  -6  10      187.98      194.86      4.89 o 
  -2  -6  10      118.18      128.36      5.86 o 
  -1  -6  10       10.84       11.58      1.86 o 
   0  -6  10      736.30      764.96     11.61 o 
   1  -6  10      144.92      147.81      5.53 o 
   2  -6  10      369.37      380.98     29.84 o 
   3  -6  10       87.70       88.08      5.28 o 
   4  -6  10       64.87       71.80      4.74 o 
   5  -6  10      120.41      113.37      8.30 o 
   6  -6  10       66.15       68.48      6.65 o 
   7  -6  10        5.72        4.81      3.10 o 
  -8  -5  10        4.26        2.08      2.29 o 
  -7  -5  10       50.49       45.83      3.03 o 
  -6  -5  10       40.29       33.80      3.44 o 
  -5  -5  10      571.39      577.19     11.67 o 
  -4  -5  10       14.58       15.46      1.91 o 
  -3  -5  10      246.12      259.34      5.54 o 
  -2  -5  10      393.90      400.64      6.97 o 
  -1  -5  10       14.56       14.17      1.77 o 
   0  -5  10      342.98      355.27      6.38 o 
   1  -5  10      118.49      118.67      6.02 o 
   2  -5  10       40.86       37.61      6.27 o 
   3  -5  10      393.52      400.57     11.06 o 
   4  -5  10       21.70       22.55      4.75 o 
   5  -5  10      289.31      268.22     12.86 o 
   6  -5  10       23.40       21.28      4.62 o 
   7  -5  10       28.05       28.89      5.19 o 
  -9  -4  10        0.40        1.93      2.06 o 
  -8  -4  10        6.45        8.03      2.44 o 
  -7  -4  10      223.31      228.31      7.19 o 
  -6  -4  10       53.30       51.17      2.94 o 
  -5  -4  10        3.88        4.17      1.46 o 
  -4  -4  10      108.26      107.16      3.62 o 
  -3  -4  10        0.91        3.28      1.71 o 
  -2  -4  10     1242.86     1241.54     20.75 o 
  -1  -4  10      492.41      516.05      8.09 o 
   0  -4  10      504.73      503.23      8.96 o 
   1  -4  10        9.75       10.82      1.41 o 
   2  -4  10        0.37        1.20      2.85 o 
   3  -4  10      218.71      235.02     12.04 o 
   4  -4  10      281.03      273.22     13.24 o 
   5  -4  10       32.49       17.48      4.43 o 
   6  -4  10      201.08      202.02     11.34 o 
   7  -4  10        3.92        6.14      3.61 o 
  -9  -3  10      294.71      317.21     13.97 o 
  -8  -3  10        1.29        1.16      1.90 o 
  -7  -3  10      108.02      121.65      6.07 o 
  -6  -3  10      102.61       99.35      3.82 o 
  -5  -3  10      121.24      122.74      3.90 o 
  -4  -3  10        2.51        2.49      1.43 o 
  -3  -3  10      379.14      376.38     19.35 o 
  -2  -3  10      119.19      127.84      6.71 o 
  -1  -3  10      194.16      195.70      5.88 o 
   0  -3  10      100.46       98.15      8.39 o 
   1  -3  10      509.03      492.25      9.74 o 
   2  -3  10       30.21       28.95      5.38 o 
   3  -3  10       35.23       31.99      5.57 o 
   4  -3  10      755.80      751.69     24.64 o 
   5  -3  10       47.90       49.98      6.59 o 
   6  -3  10      205.24      196.89     11.72 o 
  -9  -2  10      138.76      155.27     11.59 o 
  -8  -2  10       44.13       44.90      3.17 o 
  -7  -2  10       26.99       23.88      2.70 o 
  -6  -2  10      105.17      103.57      3.66 o 
  -5  -2  10        0.53        2.90      1.32 o 
  -4  -2  10      320.76      330.08      9.30 o 
  -3  -2  10      304.40      313.22      7.90 o 
  -2  -2  10       73.51       65.09      3.66 o 
  -1  -2  10      968.16      964.67     14.69 o 
   0  -2  10      365.42      354.15     28.19 o 
   1  -2  10      472.89      466.35      9.91 o 
   2  -2  10      452.08      457.12     18.43 o 
   3  -2  10       37.65       40.16      6.27 o 
   4  -2  10      102.97      102.62      8.93 o 
   5  -2  10      108.85      118.02      9.38 o 
   6  -2  10       18.98       16.79      5.13 o 
  -9  -1  10       79.03       88.58      6.99 o 
  -8  -1  10      203.31      228.06      9.64 o 
  -7  -1  10       14.96       13.68      2.25 o 
  -6  -1  10      137.31      136.06      4.17 o 
  -5  -1  10        2.98        3.10      1.44 o 
  -4  -1  10        7.84        9.44      2.03 o 
  -3  -1  10       40.53       38.29      3.13 o 
  -2  -1  10      551.45      539.19     11.10 o 
  -1  -1  10      269.20      246.28      6.84 o 
   0  -1  10      412.48      392.31     11.40 o 
   1  -1  10       26.26       27.71      2.67 o 
   2  -1  10       42.02       35.13      6.33 o 
   3  -1  10       13.30       11.97      4.43 o 
   4  -1  10      115.95       98.00      9.25 o 
   5  -1  10      552.49      569.06     22.43 o 
  -9   0  10      260.55      276.17     11.11 o 
  -8   0  10      106.67      119.63      8.58 o 
  -7   0  10        9.85        9.64      3.03 o 
  -6   0  10        0.18        0.00      1.73 o 
  -5   0  10      495.27      525.18     11.12 o 
  -4   0  10        2.27        2.91      1.73 o 
  -3   0  10        2.63        2.29      1.79 o 
  -2   0  10       32.89       28.69      2.91 o 
  -1   0  10      182.83      201.78      6.33 o 
   0   0  10      458.57      476.00     23.98 o 
   1   0  10       17.74       12.99      2.85 o 
   2   0  10        2.72        2.61      1.90 o 
   3   0  10      100.54       93.82      9.38 o 
   4   0  10       78.09       88.75      9.38 o 
  -9   1  10       29.58       34.10      3.85 o 
  -8   1  10       10.06       11.35      3.40 o 
  -7   1  10       53.85       55.68      7.09 o 
  -6   1  10       32.15       46.69      6.33 o 
  -5   1  10       84.06       71.58      6.21 o 
  -4   1  10      241.89      223.50      6.98 o 
  -3   1  10      257.85      236.08      7.23 o 
  -2   1  10        2.99        3.82      1.86 o 
  -1   1  10      273.64      255.21      7.38 o 
   0   1  10        0.84        0.91      1.79 o 
   1   1  10      171.18      193.85      8.30 o 
   2   1  10       59.98       55.56      4.31 o 
  -8   2  10      139.18      135.06     10.58 o 
  -7   2  10        3.23        1.96      3.80 o 
  -5   2  10      240.97      264.22     11.53 o 
  -4   2  10      303.37      342.08     12.86 o 
  -3   2  10       66.11       51.76      5.51 o 
  -2   2  10      191.05      159.51      8.36 o 
  -1   2  10       57.89       58.47      5.45 o 
   0   2  10      533.12      506.78     15.33 o 
   1   2  10      577.03      584.07     16.34 o 
   2   2  10        0.88        0.00      2.41 o 
  -5   3  10      307.80      321.68     13.18 o 
  -4   3  10      299.00      328.14     12.92 o 
  -3   3  10        1.29        3.80      2.91 o 
  -2   3  10       16.86       15.65      3.86 o 
  -1   3  10       30.17       28.57      4.69 o 
   0   3  10      171.82      172.94      8.68 o 
   1   3  10       13.32       11.78      3.48 o 
  -4   4  10        6.92        6.21      3.48 o 
  -3   4  10       54.56       46.50      5.76 o 
  -2   4  10       68.77       61.76      6.40 o 
  -1   4  10       19.36       15.58      4.12 o 
   1 -12  11       70.29       73.59      5.23 o 
  -2 -11  11       39.17       39.43      3.65 o 
  -1 -11  11       19.54       17.36      6.14 o 
   0 -11  11       18.16       12.53      3.07 o 
   1 -11  11       23.73       28.71      4.39 o 
   2 -11  11       75.14       65.38      8.01 o 
   3 -11  11        0.03        0.00      2.38 o 
   4 -11  11        1.46        0.00      2.24 o 
  -4 -10  11       11.67       10.63      2.41 o 
  -3 -10  11       77.53       81.43      4.26 o 
  -2 -10  11       25.64       17.95      2.85 o 
  -1 -10  11       25.89       16.17      2.64 o 
   0 -10  11      133.44      132.84      7.36 o 
   1 -10  11       26.50       21.78      4.78 o 
   2 -10  11      348.41      364.49     11.58 o 
   3 -10  11        0.32        0.00      2.19 o 
   4 -10  11      308.05      319.99     10.39 o 
   5 -10  11      310.17      334.87     25.05 o 
  -5  -9  11       57.30       70.10      7.47 o 
  -4  -9  11       80.10       71.24      7.10 o 
  -3  -9  11       45.38       30.55      2.70 o 
  -2  -9  11       45.33       46.38      3.68 o 
  -1  -9  11       47.15       50.68      2.76 o 
   0  -9  11      173.02      186.12     13.05 o 
   1  -9  11       64.17       66.93      5.42 o 
   2  -9  11       75.25       79.16      5.63 o 
   3  -9  11      261.87      250.42     11.97 o 
   4  -9  11       41.56       46.13      6.68 o 
   5  -9  11        7.43        8.66      2.66 o 
  -6  -8  11       51.47       45.82      8.26 o 
  -5  -8  11       68.02       76.26      4.27 o 
  -4  -8  11       15.78       12.05      2.16 o 
  -3  -8  11       27.78       22.83      2.65 o 
  -2  -8  11      175.32      186.25      6.45 o 
  -1  -8  11       15.72       10.59      1.95 o 
   0  -8  11      132.04      132.52      7.02 o 
   1  -8  11      340.22      333.92     10.81 o 
   2  -8  11      232.64      231.68      8.78 o 
   3  -8  11      240.56      257.67      9.18 o 
   4  -8  11       65.03       60.85      3.93 o 
   5  -8  11       43.45       47.36      4.34 o 
   6  -8  11       98.82       95.13      7.57 o 
  -7  -7  11        0.07        1.12      1.96 o 
  -6  -7  11       12.65       12.24      2.37 o 
  -5  -7  11      194.95      188.92      8.18 o 
  -4  -7  11      325.48      348.13     10.56 o 
  -3  -7  11      195.23      198.70      5.80 o 
  -2  -7  11       83.25       75.57      5.38 o 
  -1  -7  11       40.35       36.16      2.70 o 
   0  -7  11      583.90      603.31      9.72 o 
   1  -7  11      218.58      226.48      8.75 o 
   2  -7  11      276.48      278.53      7.89 o 
   3  -7  11       18.42       17.27      2.73 o 
   4  -7  11        0.37        1.55      2.17 o 
   5  -7  11       21.25       18.30      3.23 o 
   6  -7  11       47.17       38.90      5.83 o 
  -7  -6  11       39.49       42.04      3.41 o 
  -6  -6  11       15.74       18.44      2.38 o 
  -5  -6  11      513.65      530.92      9.45 o 
  -4  -6  11       59.68       55.22      3.49 o 
  -3  -6  11       95.89       87.10      3.99 o 
  -2  -6  11      320.60      326.11      8.55 o 
  -1  -6  11       37.09       33.52      2.68 o 
   0  -6  11       41.18       44.38      2.80 o 
   1  -6  11      253.58      280.30      8.05 o 
   2  -6  11      170.64      157.43      7.22 o 
   3  -6  11       54.64       50.52      4.66 o 
   4  -6  11      304.38      301.92      9.95 o 
   5  -6  11       58.65       56.76      6.90 o 
   6  -6  11      120.85      107.50      8.62 o 
  -8  -5  11       11.56        8.30      2.77 o 
  -7  -5  11       44.40       43.64      3.46 o 
  -6  -5  11       10.24       11.79      2.11 o 
  -5  -5  11       70.44       74.06      3.98 o 
  -4  -5  11      333.68      325.82      7.42 o 
  -3  -5  11        0.26        0.14      1.61 o 
  -2  -5  11       36.06       31.21      3.04 o 
  -1  -5  11      122.16      123.66      4.12 o 
   0  -5  11      100.97      106.05      3.54 o 
   1  -5  11     1041.07     1047.38     21.60 o 
   2  -5  11        2.37        2.71      2.91 o 
   3  -5  11      110.09      124.92      9.44 o 
   4  -5  11       39.31       40.42      6.08 o 
   5  -5  11        5.39        0.76      2.85 o 
   6  -5  11       75.99       74.18      7.73 o 
  -8  -4  11       97.52      103.68      6.02 o 
  -7  -4  11        1.55        2.95      1.72 o 
  -6  -4  11      155.12      158.89      4.81 o 
  -5  -4  11       82.82       97.50      5.82 o 
  -4  -4  11      710.35      715.29     13.84 o 
  -3  -4  11       34.63       38.98      4.75 o 
  -2  -4  11       11.73        9.92      2.63 o 
  -1  -4  11        2.19        2.28      2.09 o 
   0  -4  11      160.90      151.78      5.27 o 
   1  -4  11      382.13      392.00     17.29 o 
   2  -4  11      174.53      170.15     11.15 o 
   3  -4  11      289.32      295.08     14.63 o 
   4  -4  11      356.72      378.69     16.85 o 
   5  -4  11       10.82        4.37      3.67 o 
  -8  -3  11      118.82      140.09      6.06 o 
  -7  -3  11        7.00        4.92      1.77 o 
  -6  -3  11      143.18      147.91      5.08 o 
  -5  -3  11        4.73        3.68      2.02 o 
  -4  -3  11      111.02      111.36      5.10 o 
  -3  -3  11      255.62      273.36      7.76 o 
  -2  -3  11        5.53       12.50      3.55 o 
  -1  -3  11      704.41      698.48     13.02 o 
   0  -3  11       77.91       79.24     11.21 o 
   1  -3  11        9.53        7.13      1.71 o 
   2  -3  11      526.89      513.12     20.33 o 
   3  -3  11       40.23       39.85      6.59 o 
   4  -3  11      180.31      176.61     11.66 o 
   5  -3  11        0.62        2.41      3.55 o 
  -8  -2  11      240.06      265.96     10.36 o 
  -7  -2  11       18.38       15.71      2.89 o 
  -6  -2  11        1.23        1.85      1.64 o 
  -5  -2  11       58.80       65.25      4.10 o 
  -4  -2  11       89.65       92.67     11.28 o 
  -3  -2  11     1386.61     1453.79     26.19 o 
  -2  -2  11       52.66       51.51      3.63 o 
  -1  -2  11       62.41       56.55      3.62 o 
   0  -2  11       93.28       91.16      5.26 o 
   1  -2  11       10.36        8.65      1.91 o 
   2  -2  11       68.30       74.37      8.36 o 
   3  -2  11      281.74      284.50     15.01 o 
   4  -2  11        0.74        0.00      3.42 o 
  -8  -1  11      104.67      120.42     10.58 o 
  -7  -1  11        0.37        0.35      2.13 o 
  -6  -1  11       72.75       76.32      4.42 o 
  -5  -1  11      213.10      223.47      7.21 o 
  -4  -1  11       78.54       65.05      7.32 o 
  -3  -1  11       12.08       13.75      2.88 o 
  -2  -1  11      430.57      463.64     12.16 o 
  -1  -1  11       26.78       25.81      2.89 o 
   0  -1  11      100.49       97.43      5.89 o 
   1  -1  11       13.71        8.05      2.53 o 
   2  -1  11       52.20       51.95      7.60 o 
   3  -1  11      224.15      229.45     14.00 o 
  -8   0  11        9.64       11.78      4.94 o 
  -7   0  11      225.95      246.11     13.37 o 
  -6   0  11       35.64       36.12      3.46 o 
  -5   0  11       15.10       16.74      2.79 o 
  -4   0  11      316.38      285.36      8.17 o 
  -3   0  11      212.82      214.51      7.05 o 
  -2   0  11      193.02      199.80      6.79 o 
  -1   0  11        1.11        0.00      1.78 o 
   0   0  11       63.03       52.14      4.75 o 
   1   0  11      159.12      162.11      7.29 o 
   2   0  11      152.12      147.03      6.02 o 
  -6   1  11       52.42       56.00      6.21 o 
  -5   1  11      496.79      475.17     16.28 o 
  -4   1  11       62.15       73.48      6.46 o 
  -3   1  11       65.79       68.41      4.45 o 
  -2   1  11        1.63        0.00      1.96 o 
  -1   1  11      112.60      107.15     11.34 o 
   0   1  11      218.23      213.40      7.02 o 
   1   1  11      137.39      132.27      7.03 o 
  -5   2  11       12.45        5.76      3.36 o 
  -4   2  11       17.69       23.63      4.56 o 
  -3   2  11       11.76       18.62      4.18 o 
  -2   2  11      137.71      154.76      8.55 o 
  -1   2  11      293.77      287.66     11.66 o 
   0   2  11       16.18       11.78      3.55 o 
   0 -11  12       69.21       74.83      6.61 o 
   1 -11  12       25.50       26.47      5.07 o 
  -2 -10  12      301.06      320.88     12.76 o 
   0 -10  12      244.88      265.98     22.77 o 
   1 -10  12       20.29       23.53      4.24 o 
   2 -10  12       44.16       41.20      4.84 o 
   3 -10  12       34.07       35.86      4.59 o 
  -4  -9  12        7.72        6.78      2.32 o 
  -3  -9  12       47.73       43.17      3.41 o 
  -2  -9  12      167.35      179.15      7.73 o 
  -1  -9  12       19.24       18.81      2.72 o 
   0  -9  12        1.80        2.97      2.80 o 
   1  -9  12      138.35      169.37     12.13 o 
   2  -9  12       60.88       52.07      5.13 o 
   3  -9  12        8.44        8.76      3.02 o 
   4  -9  12        0.43        0.00      2.31 o 
  -5  -8  12       12.24       11.88      3.29 o 
  -4  -8  12      128.30      125.32      5.11 o 
  -3  -8  12        1.31        0.00      1.92 o 
  -2  -8  12      162.36      150.01      7.16 o 
  -1  -8  12      355.92      371.66     10.39 o 
   0  -8  12       39.00       36.74      4.75 o 
   1  -8  12      144.71      146.24      7.57 o 
   2  -8  12       29.21       29.56      4.25 o 
   3  -8  12       17.34       17.89      3.45 o 
   4  -8  12       51.09       48.08      3.94 o 
  -6  -7  12      113.90      118.09      5.13 o 
  -5  -7  12      189.07      175.62      5.96 o 
  -4  -7  12      146.67      145.25      6.88 o 
  -3  -7  12        6.56        7.78      2.37 o 
  -2  -7  12       22.66       24.33      3.61 o 
  -1  -7  12      167.19      173.76      6.05 o 
   0  -7  12       83.68       88.87      6.35 o 
   1  -7  12       19.84       21.75      3.22 o 
   2  -7  12      124.06      132.74      6.41 o 
   3  -7  12       12.84        8.98      2.40 o 
   4  -7  12        6.54       10.44      3.10 o 
  -6  -6  12        0.78        0.99      2.80 o 
  -5  -6  12       59.73       58.36      3.80 o 
  -4  -6  12      290.19      314.92     11.53 o 
  -3  -6  12       53.35       49.41      3.88 o 
  -2  -6  12      203.37      205.25      8.55 o 
  -1  -6  12        3.68        4.50      2.34 o 
   0  -6  12       89.37       92.10      3.85 o 
   1  -6  12      217.58      231.90      7.68 o 
   2  -6  12        9.02       16.90      3.45 o 
   3  -6  12       39.57       37.12      6.71 o 
   4  -6  12        9.97        6.78      3.99 o 
  -7  -5  12       66.02       64.71      3.99 o 
  -6  -5  12       81.77       83.50      4.51 o 
  -5  -5  12       26.34       33.59      5.31 o 
  -4  -5  12       32.78       31.62      5.61 o 
  -3  -5  12       31.87       30.12      3.32 o 
  -2  -5  12        2.49        0.00      1.81 o 
  -1  -5  12      321.76      351.96     10.83 o 
   0  -5  12       33.32       32.25      2.69 o 
   1  -5  12       88.76      100.60      9.50 o 
   2  -5  12       79.20       90.33      9.12 o 
   3  -5  12      136.82      135.69     10.52 o 
   4  -5  12       61.93       63.54      7.92 o 
  -7  -4  12        2.84        3.77      2.00 o 
  -6  -4  12      247.26      263.46      7.02 o 
  -5  -4  12        4.64        8.27      2.48 o 
  -4  -4  12        7.04       10.58      4.09 o 
  -3  -4  12      461.78      463.56     10.75 o 
  -2  -4  12      527.16      544.45     12.57 o 
  -1  -4  12      120.31      116.69      6.27 o 
   0  -4  12      218.53      210.89      6.43 o 
   1  -4  12       89.28       97.94      9.69 o 
   2  -4  12      198.58      212.41     13.18 o 
   3  -4  12       53.87       60.88      8.05 o 
   4  -4  12        4.92        1.20      3.67 o 
  -7  -3  12        0.92        1.20      1.89 o 
  -6  -3  12       58.65       58.85      4.23 o 
  -5  -3  12       74.06       76.32      4.68 o 
  -4  -3  12       55.90       63.82      6.30 o 
  -3  -3  12       25.20       26.26      3.19 o 
  -2  -3  12      256.69      273.47     10.23 o 
  -1  -3  12       79.38       90.52      5.76 o 
   0  -3  12       77.35       81.02      5.07 o 
   1  -3  12       38.96       36.93      7.09 o 
   2  -3  12       24.42       25.21      6.14 o 
   3  -3  12      152.70      152.86     11.66 o 
  -7  -2  12      166.65      181.65      6.71 o 
  -6  -2  12       37.28       32.64      4.62 o 
  -5  -2  12       26.07       31.56      9.03 o 
  -4  -2  12       38.47       40.94      4.85 o 
  -3  -2  12       23.59       22.82      3.64 o 
  -2  -2  12      324.02      324.94      9.53 o 
  -1  -2  12      122.65      109.75      5.02 o 
   0  -2  12        0.60        0.00      2.09 o 
   1  -2  12       48.44       47.76      3.67 o 
   2  -2  12       68.23       84.95      9.69 o 
  -7  -1  12      208.63      200.68     13.87 o 
  -6  -1  12        1.45        0.92      2.15 o 
  -5  -1  12       71.46       80.10      4.86 o 
  -4  -1  12      108.32      124.99      5.69 o 
  -3  -1  12       92.30       94.16      8.49 o 
  -2  -1  12      159.76      162.39      6.24 o 
  -1  -1  12       21.64       19.80      3.42 o 
   0  -1  12        4.95        1.39      2.47 o 
   1  -1  12       36.41       36.17      3.74 o 
  -6   0  12      108.27      111.56      8.36 o 
  -5   0  12       58.94       52.68      4.19 o 
  -4   0  12        6.22        9.33      2.65 o 
  -3   0  12       67.42       63.75      4.46 o 
  -2   0  12       35.74       38.02      4.59 o 
  -1   0  12      317.63      361.43     10.42 o 
   0   0  12       10.08        3.86      2.91 o 
  -4   1  12       55.98       65.00      6.52 o 
  -3   1  12      303.74      323.14     12.86 o 
  -2   1  12        1.47        4.81      2.28 o 
  -2  -9  13        9.17       11.85      3.10 o 
   0  -9  13       13.86       12.98      3.83 o 
   1  -9  13       80.15       84.08      6.58 o 
  -3  -8  13        2.41        4.89      2.48 o 
  -2  -8  13       57.06       59.61      4.81 o 
  -1  -8  13       33.83       34.59      3.23 o 
   0  -8  13       72.94       74.07      6.34 o 
   1  -8  13        2.56        0.47      4.09 o 
   2  -8  13       73.56       71.91      6.11 o 
  -4  -7  13        0.15        0.00      2.21 o 
  -3  -7  13      121.05      142.49      6.12 o 
  -2  -7  13        0.28        3.86      2.60 o 
  -1  -7  13       77.19       74.37      4.75 o 
   0  -7  13       12.26       14.95      5.32 o 
   1  -7  13      101.33      112.59      5.98 o 
   2  -7  13       16.60       12.82      3.39 o 
  -5  -6  13       48.52       56.85      4.50 o 
  -4  -6  13        3.80        0.66      3.07 o 
  -3  -6  13       51.67       45.04      3.88 o 
  -2  -6  13       79.84       71.65      5.45 o 
  -1  -6  13      217.77      234.13      8.36 o 
   0  -6  13        0.68        2.16      3.20 o 
   1  -6  13      248.40      263.37     10.73 o 
   2  -6  13       96.35      107.12     10.33 o 
  -5  -5  13        5.56        5.78      2.66 o 
  -4  -5  13      136.06      131.87      6.04 o 
  -3  -5  13        8.20        7.10      2.43 o 
  -2  -5  13        8.50        8.81      3.10 o 
  -1  -5  13      137.66      134.74      6.59 o 
   0  -5  13      170.21      170.66      6.08 o 
   1  -5  13      219.18      223.30     14.19 o 
   2  -5  13       84.83       80.20      9.31 o 
  -5  -4  13      308.27      330.84      9.54 o 
  -4  -4  13       64.45       66.30      4.52 o 
  -3  -4  13       14.40       15.87      5.07 o 
  -2  -4  13       11.08       10.37      2.52 o 
  -1  -4  13       22.29       13.75      3.04 o 
   0  -4  13      220.96      240.66      7.92 o 
   1  -4  13        5.73        8.93      5.38 o 
  -5  -3  13       66.49       63.60      4.61 o 
  -4  -3  13        1.55        1.04      3.29 o 
  -3  -3  13       17.55       19.77      3.48 o 
  -2  -3  13       68.79       79.16      7.57 o 
  -1  -3  13       17.35       14.51      3.29 o 
   0  -3  13       42.68       38.58      3.80 o 
  -4  -2  13      128.89      141.94      6.32 o 
  -3  -2  13        5.47       12.67      3.17 o 
  -2  -2  13       18.70       14.62      2.92 o 
  -1  -2  13        2.69        1.96      2.47 o 
                                                 
